# Supplementary material for: Screening and Interaction Analysis Identify Genes Related to Anther Dehiscence in Solanum melongena L
Source: Front Plant Sci. 2021 Jul 22;12:648193. doi: 10.3389/fpls.2021.648193 (PMC8341306; doi:10.3389/fpls.2021.648193)
Supplement: Supplementary file 2 [file Data_Sheet_2.xlsx]

## Sheet: Table S1
Table S1. qRT-PCR primer sequences
Genes	Primers (5’ → 3’)
GAPDH	F: CCGCTCCTAGCAAAGATGCC
	R: ACCCTCCACAATGCCAAACC
DAD1	F: ATGGAATTTCAAGGGATYAAGAA
	R: CTAGTMTARATATGTCTTGAGATCRTG
LOX1	F: TGATGAAGAARAATGCTYTAGA
	R: TATATWGASACACTGTTCGGAA
JAR1	F: ACCTTACCTACACTTGACAT
	R: TAGAGTTCCCGACCGAATCG
COI1	F: TATCTGACGCATACCAAGGA
	R: CCTTCTCCCAAGAGTTTACG
JAZ1	F: ACAGGGTTCTGTTGCTGAT
	R: TGGAGATTTGGTATGGTGC
AOC	F: TGGCCACTGTTTCCTCAGCCTC
	R: ACACCCCCACTTAATTAGTGTAA
OPR3	F: GCGTTAGAGTTTCACCAGC
	R: ACAGGGTTCTGTTGCTGAT

## Sheet: Table S2
Table S2. Transcription rawreads mapped to ancestor genome
Samples	Total Reads	Mapped Reads	Uniq Mapped Reads	Multiple Map Reads	Reads Map to '+'	Reads Map to '-'
F142-1	41041908	37,941,438 (92.45%)	36,538,934 (89.03%)	1,402,504 (3.42%)	18,832,263 (45.89%)	18,900,638 (46.05%)
F142-2	44394264	40,687,571 (91.65%)	39,340,881 (88.62%)	1,346,690 (3.03%)	20,178,192 (45.45%)	20,315,212 (45.76%)
F142-3	42938852	39,475,254 (91.93%)	38,177,480 (88.91%)	1,297,774 (3.02%)	19,583,536 (45.61%)	19,684,635 (45.84%)
S12-1	43901124	40,548,234 (92.36%)	39,063,273 (88.98%)	1,484,961 (3.38%)	20,113,885 (45.82%)	20,193,226 (46.00%)
S12-2	42852924	39,704,093 (92.65%)	38,274,012 (89.31%)	1,430,081 (3.34%)	19,698,409 (45.97%)	19,772,898 (46.14%)
S12-3	42645922	38,831,924 (91.06%)	37,463,285 (87.85%)	1,368,639 (3.21%)	19,244,127 (45.13%)	19,355,291 (45.39%)

## Sheet: Table S3
Table S3. Transcriptional sequencing data output statistics
Samples	Clean reads	Clean bases	GC Content	%≥Q30
F142-1	20520954	6134681980	0.4351	0.9484
F142-2	22197132	6616873922	0.4236	0.9426
F142-3	21469426	6396378148	0.4218	0.9412
S12-1	21950562	6552189666	0.4311	0.9495
S12-2	21426462	6397600098	0.4302	0.9476
S12-3	21322961	6368920290	0.4265	0.9439

## Sheet: Table S4
Table S4. annotations of 2,670 DEGs in S12 vs F142
#ID	gene_name	F142-1_FPKM	F142-1_count	F142-2_FPKM	F142-2_count	F142-3_FPKM	F142-3_count	S12-1_FPKM	S12-1_count	S12-2_FPKM	S12-2_count	S12-3_FPKM	S12-3_count	FDR	log2FC	regulated	COG_class	COG_class_annotation	GO_annotation	KEGG_annotation	KEGG_pathway_annotation	KOG_class	KOG_class_annotation	Pfam_annotation	Swiss_Prot_annotation	eggNOG_class	eggNOG_class_annotation	NR_annotation	GO_second_level_annotation
gene:Sme2.5_06055.1_g00005	--	2.10623	132	2.34372	148	1.86874	115	1.54906	98	1.00042	62	1.66238	101	0.00309187	-1.4751	down	--	--	--	--	--	--	--	--	--	--	--	PREDICTED: uncharacterized protein LOC104245878 [Nicotiana sylvestris]	--
gene:Sme2.5_00626.1_g00014	--	0.822731	32	0.516141	21	1.12932	42	3.96199	178	3.16796	138	7.69138	320	0.000710876	1.64597	up	[S]	Function unknown	Molecular Function: RNA binding (GO:0003723);; Molecular Function: ribonuclease III activity (GO:0004525);; Biological Process: RNA processing (GO:0006396);;	K11145|1.11261e-139|sot:102590276|K11145 ribonuclease III family protein [EC:3.1.26.-] | (RefSeq) mini-ribonuclease 3-like	--	--	--	Ribonuclease III domain	--	S	Function unknown	PREDICTED: uncharacterized protein LOC102590276 [Solanum tuberosum]	molecular function: binding (GO:0005488);; biological process: metabolic process (GO:0008152);; biological process: cellular process (GO:0009987);; molecular function: catalytic activity (GO:0003824)
gene:Sme2.5_00298.1_g00013	--	2.09044	185	2.02399	181	2.15688	188	9.58429	856	8.71213	724	11.5446	986	0.000746693	1.22093	up	--	--	--	--	--	--	--	Dof domain, zinc finger	Cyclic dof factor 2 GN=MIJ24.16 OS=Arabidopsis thaliana (Mouse-ear cress) PE=1 SV=2	R	General function prediction only	PREDICTED: cyclic dof factor 3-like [Solanum tuberosum]	--
gene:Sme2.5_00068.1_g00003	--	0.0369835	2	0	0	0.073967	3	1.01199	91	0.4496	17	2.53919	155	0.000384432	3.14998	up	--	--	--	K03126|4.25589e-13|sly:101258141|K03126 transcription initiation factor TFIID subunit 12 | (RefSeq) transcription initiation factor TFIID subunit 12b	Basal transcription factors (ko03022)	[K]	Transcription	Transcription initiation factor TFIID subunit A	Transcription initiation factor TFIID subunit 12b GN=F28G4.8 OS=Arabidopsis thaliana (Mouse-ear cress) PE=1 SV=1	K	Transcription	PREDICTED: transcription initiation factor TFIID subunit 12b-like [Solanum lycopersicum]	--
gene:Sme2.5_10969.1_g00001	--	7.81054	257	7.89762	263	7.72345	251	5.14997	166	6.07219	199	8.4966	268	0.00324274	-1.19988	down	--	--	--	--	--	[R]	General function prediction only	Reverse transcriptase (RNA-dependent DNA polymerase)	K(+) efflux antiporter 5 GN=KEA5 OS=Arabidopsis thaliana (Mouse-ear cress) PE=2 SV=1	R	General function prediction only	PREDICTED: uncharacterized protein LOC104117543, partial [Nicotiana tomentosiformis]	--
gene:Sme2.5_00236.1_g00019	--	2.83292	289	3.84237	395	1.82347	183	1.69495	175	1.55466	157	1.59006	157	0.00685737	-1.61914	down	[Z]	Cytoskeleton	Molecular Function: microtubule motor activity (GO:0003777);; Molecular Function: ATP binding (GO:0005524);; Cellular Component: kinesin complex (GO:0005871);; Cellular Component: microtubule (GO:0005874);; Biological Process: microtubule-based movement (GO:0007018);; Molecular Function: microtubule binding (GO:0008017);;	K10405|0|sly:101260250|K10405 kinesin family member C1 | (RefSeq) kinesin-like protein KIN-14N	--	[Z]	Cytoskeleton	Kinesin motor domain	Kinesin-1 GN=F7J7.210 OS=Arabidopsis thaliana (Mouse-ear cress) PE=2 SV=1	Z	Cytoskeleton	PREDICTED: kinesin-3 [Solanum lycopersicum]	molecular function: catalytic activity (GO:0003824);; molecular function: binding (GO:0005488);; cellular component: cell (GO:0005623);; cellular component: macromolecular complex (GO:0032991);; cellular component: organelle (GO:0043226);; cellular component: organelle part (GO:0044422);; cellular component: cell part (GO:0044464);; cellular component: supramolecular complex (GO:0099080);; biolog…
gene:Sme2.5_12802.1_g00001	--	2.12975	118	1.16737	74	3.09213	162	15.919	707	13.0546	519	29.0444	1119	5.61513e-05	1.67786	up	--	--	Biological Process: lipid metabolic process (GO:0006629);; Molecular Function: transferase activity (GO:0016740);; Molecular Function: hydrolase activity, acting on ester bonds (GO:0016788);;	K21026|7.73613e-62|sot:102600812|K21026 acetylajmaline esterase [EC:3.1.1.80] | (RefSeq) GDSL esterase/lipase At5g03980-like	--	--	--	GDSL-like Lipase/Acylhydrolase	GDSL esterase/lipase At5g03980 (Precursor) GN=At5g03980 OS=Arabidopsis thaliana (Mouse-ear cress) PE=2 SV=1	R	General function prediction only	hypothetical protein JCGZ_23299 [Jatropha curcas]	biological process: metabolic process (GO:0008152);; biological process: single-organism process (GO:0044699);; molecular function: catalytic activity (GO:0003824)
gene:Sme2.5_00068.1_g00030	--	0.295504	41	0.062614	9	0.528394	73	3.45207	418	2.7296	298	6.75658	772	0.00121915	2.26563	up	[G]	Carbohydrate transport and metabolism	Molecular Function: beta-galactosidase activity (GO:0004565);; Biological Process: vegetative to reproductive phase transition of meristem (GO:0010228);; Biological Process: glucuronoxylan metabolic process (GO:0010413);; Biological Process: protein desumoylation (GO:0016926);; Molecular Function: cation binding (GO:0043169);; Biological Process: xylan biosynthetic process (GO:0045492);; Biologic…	K12309|0|sly:101259643|K12309 beta-galactosidase [EC:3.2.1.23] | (RefSeq) beta-galactosidase 17	Galactose metabolism (ko00052);; Other glycan degradation (ko00511);; Glycosaminoglycan degradation (ko00531);; Sphingolipid metabolism (ko00600);; Glycosphingolipid biosynthesis - ganglio series (ko00604)	[G]	Carbohydrate transport and metabolism	Glycosyl hydrolases family 35;; Beta-galactosidase;; Beta-galactosidase jelly roll domain	Beta-galactosidase 17 (Precursor) GN=BGAL17 OS=Arabidopsis thaliana (Mouse-ear cress) PE=2 SV=1	G	Carbohydrate transport and metabolism	PREDICTED: beta-galactosidase 17 isoform X2 [Solanum lycopersicum]	molecular function: catalytic activity (GO:0003824);; biological process: reproduction (GO:0000003);; biological process: reproductive process (GO:0022414);; biological process: developmental process (GO:0032502);; biological process: metabolic process (GO:0008152);; biological process: cellular process (GO:0009987);; molecular function: binding (GO:0005488);; biological process: single-organism …
gene:Sme2.5_01524.1_g00009	--	0.887504	61	0.868345	60	0.906663	61	5.73465	397	3.31938	223	10.6129	696	0.000238	1.6933	up	[E]	Amino acid transport and metabolism	Molecular Function: lactoylglutathione lyase activity (GO:0004462);; Biological Process: carbohydrate metabolic process (GO:0005975);; Cellular Component: chloroplast stroma (GO:0009570);; Cellular Component: stromule (GO:0010319);; Biological Process: methylglyoxal catabolic process to D-lactate via S-lactoyl-glutathione (GO:0019243);; Cellular Component: thylakoid lumen (GO:0031977);; Molecular…	K01759|0|sot:102600375|K01759 lactoylglutathione lyase [EC:4.4.1.5] | (RefSeq) probable lactoylglutathione lyase, chloroplastic	Pyruvate metabolism (ko00620)	[G]	Carbohydrate transport and metabolism	Glyoxalase/Bleomycin resistance protein/Dioxygenase superfamily;; Glyoxalase-like domain;; Glyoxalase/Bleomycin resistance protein/Dioxygenase superfamily;; Ring finger domain;; RING-H2 zinc finger;; Zinc finger, C3HC4 type (RING finger);; Zinc finger, C3HC4 type (RING finger);; Zinc finger, C3HC4 type (RING finger);; Anaphase-promoting complex subunit 11 RING-H2 finger	Probable lactoylglutathione lyase, chloroplast (Precursor) GN=At1g67280 OS=Arabidopsis thaliana (Mouse-ear cress) PE=1 SV=1	G	Carbohydrate transport and metabolism	PREDICTED: probable lactoylglutathione lyase, chloroplast-like [Solanum tuberosum]	molecular function: catalytic activity (GO:0003824);; biological process: metabolic process (GO:0008152);; cellular component: cell (GO:0005623);; cellular component: organelle (GO:0043226);; cellular component: organelle part (GO:0044422);; cellular component: cell part (GO:0044464);; biological process: cellular process (GO:0009987);; biological process: single-organism process (GO:0044699);; m…
gene:Sme2.5_01333.1_g00010	--	27.9011	2112	29.4718	2260	26.3304	1963	152.859	11734	177.522	13356	178.595	13109	0.000193574	1.58503	up	--	--	Biological Process: proteolysis (GO:0006508);; Molecular Function: cysteine-type peptidase activity (GO:0008234);; Molecular Function: 2-alkenal reductase [NAD(P)] activity (GO:0032440);; Cellular Component: nuclear part (GO:0044428);; Cellular Component: chloroplast part (GO:0044434);; Biological Process: oxidation-reduction process (GO:0055114);;	--	--	[O]	Posttranslational modification, protein turnover, chaperones	Papain family cysteine protease;; Cathepsin propeptide inhibitor domain (I29);; Granulin	Cysteine proteinase RD21a (Precursor) GN=RD21A OS=Arabidopsis thaliana (Mouse-ear cress) PE=1 SV=1	O	Posttranslational modification, protein turnover, chaperones	low-temperature-induced cysteine proteinase precursor [Solanum lycopersicum]	biological process: metabolic process (GO:0008152);; molecular function: catalytic activity (GO:0003824);; biological process: single-organism process (GO:0044699);; cellular component: cell (GO:0005623);; cellular component: organelle (GO:0043226);; cellular component: organelle part (GO:0044422);; cellular component: cell part (GO:0044464)
gene:Sme2.5_02752.1_g00006	--	0.416128	43	0.314448	33	0.517808	52	2.72167	152	5.52446	320	5.97615	386	0.00369555	1.65487	up	[MG]	Cell wall/membrane/envelope biogenesis;; Carbohydrate transport and metabolism	--	--	--	[V]	Defense mechanisms	NAD dependent epimerase/dehydratase family;; 3-beta hydroxysteroid dehydrogenase/isomerase family;; Male sterility protein;; NmrA-like family;; NADH(P)-binding	Anthocyanidin reductase GN=T13M11.8 OS=Arabidopsis thaliana (Mouse-ear cress) PE=1 SV=2	V	Defense mechanisms	PREDICTED: anthocyanidin reductase-like [Solanum tuberosum]	--
gene:Sme2.5_00034.1_g00017	--	1.86854	96	1.05124	55	2.68583	137	10.2902	536	9.29309	475	23.6155	1173	0.000151989	1.8075	up	[H]	Coenzyme transport and metabolism	Molecular Function: methenyltetrahydrofolate cyclohydrolase activity (GO:0004477);; Molecular Function: methylenetetrahydrofolate dehydrogenase (NADP+) activity (GO:0004488);; Biological Process: folic acid-containing compound biosynthetic process (GO:0009396);; Biological Process: oxidation-reduction process (GO:0055114);;	--	--	[H]	Coenzyme transport and metabolism	Tetrahydrofolate dehydrogenase/cyclohydrolase, NAD(P)-binding domain;; Tetrahydrofolate dehydrogenase/cyclohydrolase, catalytic domain	Methenyltetrahydrofolate cyclohydrolase GN=F28J15.8 OS=Arabidopsis thaliana (Mouse-ear cress) PE=2 SV=1	H	Coenzyme transport and metabolism	PREDICTED: bifunctional protein FolD 2 [Solanum lycopersicum]	molecular function: catalytic activity (GO:0003824);; biological process: metabolic process (GO:0008152);; biological process: single-organism process (GO:0044699);; biological process: cellular process (GO:0009987)
gene:Sme2.5_15441.1_g00001	--	0.517692	23	0.481897	21	0.553487	25	2.50025	118	2.76458	97	9.68038	343	0.00330893	1.73394	up	[RTKL]	General function prediction only;; Signal transduction mechanisms;; Transcription;; Replication, recombination and repair	Molecular Function: protein serine/threonine kinase activity (GO:0004674);; Molecular Function: ATP binding (GO:0005524);; Biological Process: protein phosphorylation (GO:0006468);;	--	--	[T]	Signal transduction mechanisms	Protein kinase domain;; Protein tyrosine kinase	Probable receptor-like serine/threonine-protein kinase At5g57670 GN=At5g57670 OS=Arabidopsis thaliana (Mouse-ear cress) PE=2 SV=1	T	Signal transduction mechanisms	PREDICTED: probable receptor-like serine/threonine-protein kinase At5g57670 [Solanum lycopersicum]	biological process: metabolic process (GO:0008152);; biological process: cellular process (GO:0009987);; molecular function: catalytic activity (GO:0003824);; molecular function: binding (GO:0005488)
gene:Sme2.5_20874.1_g00002	--	1.80219	101	1.1689	67	2.43547	134	8.42215	408	6.16723	331	10.9154	571	0.00727758	1.12697	up	--	--	--	--	--	--	--	Protein of unknown function (DUF4057)	Alpha-ketoglutarate-dependent dioxygenase alkB homolog 2 GN=ALKBH2 OS=Arabidopsis thaliana (Mouse-ear cress) PE=2 SV=2	S	Function unknown	PREDICTED: uncharacterized protein LOC101260128 [Solanum lycopersicum]	--
gene:Sme2.5_01208.1_g00008	--	0.145236	15	0.02063	3	0.269843	27	2.22663	152	1.8394	230	3.96301	305	0.000300346	2.56794	up	--	--	--	--	--	[R]	General function prediction only	--	Pentatricopeptide repeat-containing protein At3g53170 GN=At3g53170 OS=Arabidopsis thaliana (Mouse-ear cress) PE=3 SV=1	R	General function prediction only	PREDICTED: uncharacterized protein LOC104092553 [Nicotiana tomentosiformis]	--
gene:Sme2.5_01191.1_g00003	--	0.377509	14	0.594238	21	0.160779	6	1.96667	106	3.0264	105	6.37772	407	0.00248104	2.25153	up	[Q]	Secondary metabolites biosynthesis, transport and catabolism	Molecular Function: iron ion binding (GO:0005506);; Cellular Component: endoplasmic reticulum membrane (GO:0005789);; Molecular Function: electron carrier activity (GO:0009055);; Cellular Component: integral component of membrane (GO:0016021);; Biological Process: monoterpenoid biosynthetic process (GO:0016099);; Molecular Function: oxidoreductase activity, acting on paired donors, with incorpora…	--	--	[Q]	Secondary metabolites biosynthesis, transport and catabolism	Cytochrome P450	Geraniol 8-hydroxylase GN=CYP76B10 OS=Swertia mussotii (Felwort) PE=1 SV=1	Q	Secondary metabolites biosynthesis, transport and catabolism	PREDICTED: geraniol 8-hydroxylase-like [Solanum tuberosum]	molecular function: binding (GO:0005488);; cellular component: cell (GO:0005623);; cellular component: membrane (GO:0016020);; cellular component: organelle (GO:0043226);; cellular component: organelle part (GO:0044422);; cellular component: membrane part (GO:0044425);; cellular component: cell part (GO:0044464);; molecular function: electron carrier activity (GO:0009055);; biological process: me…
gene:Sme2.5_02476.1_g00006	--	0.39307	48	0.137459	17	0.64868	78	3.65741	454	2.40199	292	8.50961	1007	0.000227207	2.31224	up	--	--	--	--	--	--	--	Weak chloroplast movement under blue light	WEB family protein At5g16730, chloroplastic (Precursor) GN=At5g16730 OS=Arabidopsis thaliana (Mouse-ear cress) PE=1 SV=1	U	Intracellular trafficking, secretion, and vesicular transport	PREDICTED: WEB family protein At5g16730, chloroplastic-like [Solanum tuberosum]	--
gene:Sme2.5_01267.1_g00002	--	1.8526	163	1.32616	119	2.37904	206	6.70824	623	4.98232	454	15.7567	1396	0.00721804	1.23337	up	--	--	Cellular Component: vacuole (GO:0005773);; Molecular Function: adenyl nucleotide binding (GO:0030554);;	--	--	[C]	Energy production and conversion	CBS domain;; Reverse transcriptase (RNA-dependent DNA polymerase)	CBS domain-containing protein CBSX6 GN=CBSX6 OS=Arabidopsis thaliana (Mouse-ear cress) PE=1 SV=1	C	Energy production and conversion	PREDICTED: CBS domain-containing protein CBSX6-like [Solanum tuberosum]	cellular component: cell (GO:0005623);; cellular component: organelle (GO:0043226);; cellular component: cell part (GO:0044464);; molecular function: binding (GO:0005488)
gene:Sme2.5_06595.1_g00002	--	3.687	97	3.56303	95	3.81096	98	18.1691	481	16.1202	419	28.2478	703	2.03253e-05	1.43959	up	[F]	Nucleotide transport and metabolism	Molecular Function: adenylate kinase activity (GO:0004017);; Molecular Function: copper ion binding (GO:0005507);; Molecular Function: ATP binding (GO:0005524);; Cellular Component: mitochondrion (GO:0005739);; Cellular Component: plasma membrane (GO:0005886);; Biological Process: purine nucleotide metabolic process (GO:0006163);; Biological Process: response to cadmium ion (GO:0046686);; Molecul…	K00939|6.84554e-127|sly:101264422|K00939 adenylate kinase [EC:2.7.4.3] | (RefSeq) adenylate kinase 4	Purine metabolism (ko00230)	[F]	Nucleotide transport and metabolism	Adenylate kinase;; Adenylate kinase, active site lid	Adenylate kinase 4 GN=ADK-B OS=Oryza sativa subsp. japonica (Rice) PE=2 SV=1	F	Nucleotide transport and metabolism	PREDICTED: adenylate kinase 4 [Solanum lycopersicum]	biological process: metabolic process (GO:0008152);; biological process: cellular process (GO:0009987);; biological process: single-organism process (GO:0044699);; molecular function: catalytic activity (GO:0003824);; molecular function: binding (GO:0005488);; cellular component: cell (GO:0005623);; cellular component: organelle (GO:0043226);; cellular component: cell part (GO:0044464);; cellular…
gene:Sme2.5_14041.1_g00002	--	3.49331	264	2.76298	212	4.22363	316	16.0701	1224	13.4004	1009	26.5926	1920	3.80984e-06	1.38003	up	--	--	--	--	--	--	--	Plant invertase/pectin methylesterase inhibitor	Pectinesterase 26 GN=MLN21.8 OS=Arabidopsis thaliana (Mouse-ear cress) PE=2 SV=1	S	Function unknown	PREDICTED: putative pectinesterase/pectinesterase inhibitor 26-like [Solanum tuberosum]	--
gene:Sme2.5_06832.1_g00001	--	0.764844	76	0.681109	57	0.848579	95	6.71828	443	4.02741	287	7.85525	660	0.000111512	1.55047	up	--	--	--	--	--	--	--	No apical meristem (NAM) protein	--	S	Function unknown	PREDICTED: uncharacterized protein LOC102588141 [Solanum tuberosum]	--
gene:Sme2.5_00125.1_g00003	--	28.2158	2181	22.0709	1735	34.3608	2626	89.1563	7017	75.225	5803	201.497	15163	0.00627944	1.0303	up	--	--	Molecular Function: calcium ion binding (GO:0005509);; Cellular Component: mitochondrion (GO:0005739);; Cellular Component: vacuole (GO:0005773);; Cellular Component: endoplasmic reticulum (GO:0005783);; Cellular Component: plasma membrane (GO:0005886);; Biological Process: protein folding (GO:0006457);; Cellular Component: plant-type cell wall (GO:0009505);; Cellular Component: chloroplast (GO:0…	K08054|0|sly:778323|K08054 calnexin | (RefSeq) CNX61.0, LeCNX61.0; calnexin-like protein	Protein processing in endoplasmic reticulum (ko04141);; Phagosome (ko04145)	[O]	Posttranslational modification, protein turnover, chaperones	Calreticulin family	Calnexin homolog 1 (Precursor) GN=CNX1 OS=Arabidopsis thaliana (Mouse-ear cress) PE=1 SV=1	O	Posttranslational modification, protein turnover, chaperones	calnexin-like protein precursor [Solanum lycopersicum]	molecular function: binding (GO:0005488);; cellular component: cell (GO:0005623);; cellular component: organelle (GO:0043226);; cellular component: cell part (GO:0044464);; cellular component: membrane (GO:0016020);; biological process: cellular process (GO:0009987)
gene:Sme2.5_01649.1_g00008	--	11.4583	647	13.1614	751	9.75518	542	7.17833	411	7.7873	437	5.5898	306	0.007598	-1.50275	down	--	--	--	--	--	--	--	C1-like domain;; C1 domain	--	R	General function prediction only	PREDICTED: uncharacterized protein LOC102591548 [Solanum tuberosum]	--
gene:Sme2.5_00125.1_g00014	--	1.4307	123	1.17892	103	1.68249	143	5.15815	449	4.05359	346	10.0569	837	0.00447428	1.08662	up	[J]	Translation, ribosomal structure and biogenesis	Molecular Function: glycine-tRNA ligase activity (GO:0004820);; Molecular Function: ATP binding (GO:0005524);; Cellular Component: cytoplasm (GO:0005737);; Biological Process: glycyl-tRNA aminoacylation (GO:0006426);;	K01880|0|sot:102606369|K01880 glycyl-tRNA synthetase [EC:6.1.1.14] | (RefSeq) glycine--tRNA ligase, mitochondrial 1-like	Aminoacyl-tRNA biosynthesis (ko00970)	[J]	Translation, ribosomal structure and biogenesis	tRNA synthetase class II core domain (G, H, P, S and T);; Anticodon binding domain	Glycine--tRNA ligase 1, mitochondrial (Precursor) GN=GLYRS-1 OS=Arabidopsis thaliana (Mouse-ear cress) PE=2 SV=1	J	Translation, ribosomal structure and biogenesis	PREDICTED: glycine--tRNA ligase 1, mitochondrial-like [Solanum tuberosum]	molecular function: catalytic activity (GO:0003824);; molecular function: binding (GO:0005488);; cellular component: cell (GO:0005623);; cellular component: cell part (GO:0044464);; biological process: metabolic process (GO:0008152);; biological process: cellular process (GO:0009987);; biological process: single-organism process (GO:0044699)
gene:Sme2.5_01564.1_g00005	--	7.14955	587	4.82869	560	9.4704	614	4.73891	270	3.36742	101	3.58125	283	1.10864e-06	-2.27419	down	[O]	Posttranslational modification, protein turnover, chaperones	Molecular Function: serine-type endopeptidase activity (GO:0004252);; Biological Process: proteolysis (GO:0006508);; Molecular Function: 2-alkenal reductase [NAD(P)] activity (GO:0032440);; Molecular Function: identical protein binding (GO:0042802);; Biological Process: negative regulation of catalytic activity (GO:0043086);; Biological Process: oxidation-reduction process (GO:0055114);;	--	--	--	--	Subtilase family;; Peptidase inhibitor I9	Xylem serine proteinase 1 (Precursor) GN=XSP1 OS=Arabidopsis thaliana (Mouse-ear cress) PE=2 SV=1	O	Posttranslational modification, protein turnover, chaperones	PREDICTED: xylem serine proteinase 1-like [Solanum tuberosum]	biological process: metabolic process (GO:0008152);; molecular function: catalytic activity (GO:0003824);; biological process: single-organism process (GO:0044699);; molecular function: binding (GO:0005488);; biological process: biological regulation (GO:0065007)
gene:Sme2.5_29789.1_g00001	--	8.60017	198	9.63831	225	7.56203	171	5.7997	137	6.16381	143	8.38632	188	0.00667275	-1.24869	down	[V]	Defense mechanisms	--	K03327|3.89657e-86|sot:102581313|K03327 multidrug resistance protein, MATE family | (RefSeq) protein DETOXIFICATION 35-like	--	[R]	General function prediction only	MatE	Protein TRANSPARENT TESTA 12 GN=F17J16_80 OS=Arabidopsis thaliana (Mouse-ear cress) PE=2 SV=1	V	Defense mechanisms	PREDICTED: protein TRANSPARENT TESTA 12-like [Solanum tuberosum]	--
gene:Sme2.5_00745.1_g00007	--	1.31845	78	1.11996	67	1.51694	89	5.90741	354	4.36994	257	13.5543	774	0.00142568	1.43073	up	--	--	Molecular Function: catalytic activity (GO:0003824);; Biological Process: metabolic process (GO:0008152);; Cellular Component: integral component of membrane (GO:0016021);;	--	--	[V]	Defense mechanisms	Lanthionine synthetase C-like protein	LanC-like protein GCL1 GN=GCL1 OS=Arabidopsis thaliana (Mouse-ear cress) PE=2 SV=1	V	Defense mechanisms	PREDICTED: lanC-like protein 2-like [Solanum tuberosum]	molecular function: catalytic activity (GO:0003824);; biological process: metabolic process (GO:0008152);; cellular component: membrane (GO:0016020);; cellular component: membrane part (GO:0044425)
gene:Sme2.5_00225.1_g00014	--	1.35511	195	1.09132	157	1.6189	233	5.86489	795	3.82177	512	10.8769	1420	0.0043854	1.14826	up	--	--	Molecular Function: DNA binding (GO:0003677);; Cellular Component: nucleus (GO:0005634);;	--	--	[S]	Function unknown	CG-1 domain;; IQ calmodulin-binding motif;; Ankyrin repeats (3 copies);; Ankyrin repeat	Calmodulin-binding transcription activator 2 GN=MSJ1.6 OS=Arabidopsis thaliana (Mouse-ear cress) PE=1 SV=1	K	Transcription	PREDICTED: calmodulin-binding transcription activator 2-like isoform X2 [Solanum tuberosum]	molecular function: binding (GO:0005488);; cellular component: cell (GO:0005623);; cellular component: organelle (GO:0043226);; cellular component: cell part (GO:0044464)
gene:Sme2.5_00423.1_g00020	--	1.64537	60.5	2.10459	78	1.18615	43	0.560475	25	0.192445	9	0.961648	40	0.00354442	-2.0608	down	--	--	--	K19041|2.57977e-133|sot:102581312|K19041 E3 ubiquitin-protein ligase RNF38/44 [EC:2.3.2.27] | (RefSeq) RING finger protein 44	--	[O]	Posttranslational modification, protein turnover, chaperones	Ring finger domain;; Zinc finger, C3HC4 type (RING finger);; RING-H2 zinc finger;; Zinc finger, C3HC4 type (RING finger);; zinc-RING finger domain;; Zinc finger, C3HC4 type (RING finger)	E3 ubiquitin-protein ligase SDIR1 GN=SDIR1 OS=Arabidopsis thaliana (Mouse-ear cress) PE=1 SV=1	O	Posttranslational modification, protein turnover, chaperones	PREDICTED: RING finger protein 44-like [Solanum tuberosum]	--
gene:Sme2.5_01218.1_g00010	--	5.21302	573	4.15537	460	6.27067	686	26.5266	2888	25.2876	2640	45.6549	4715	1.63754e-08	1.5689	up	[I]	Lipid transport and metabolism	Molecular Function: biotin carboxylase activity (GO:0004075);; Molecular Function: methylcrotonoyl-CoA carboxylase activity (GO:0004485);; Cellular Component: mitochondrial matrix (GO:0005759);; Biological Process: leucine catabolic process (GO:0006552);; Molecular Function: zinc ion binding (GO:0008270);; Biological Process: virus induced gene silencing (GO:0009616);; Biological Process: vegetat…	K01969|0|sot:102589983|K01969 3-methylcrotonyl-CoA carboxylase beta subunit [EC:6.4.1.4] | (RefSeq) methylcrotonoyl-CoA carboxylase beta chain, mitochondrial	Valine, leucine and isoleucine degradation (ko00280)	[EI]	Amino acid transport and metabolism;; Lipid transport and metabolism	Carboxyl transferase domain;; Thioredoxin;; Thioredoxin-like;; Thioredoxin-like domain;; Malonate decarboxylase gamma subunit (MdcE)	Methylcrotonoyl-CoA carboxylase beta chain, mitochondrial (Precursor) OS=Arabidopsis thaliana (Mouse-ear cress) PE=2 SV=1	EI	Amino acid transport and metabolism;; Lipid transport and metabolism	PREDICTED: methylcrotonoyl-CoA carboxylase beta chain, mitochondrial-like [Solanum tuberosum]	molecular function: catalytic activity (GO:0003824);; cellular component: cell (GO:0005623);; cellular component: membrane-enclosed lumen (GO:0031974);; cellular component: organelle (GO:0043226);; cellular component: organelle part (GO:0044422);; cellular component: cell part (GO:0044464);; biological process: metabolic process (GO:0008152);; biological process: cellular process (GO:0009987);; b…
gene:Sme2.5_01955.1_g00005	--	0.933037	91.5	0.95729	95	0.908784	88	5.18352	513	4.10686	398	6.40543	606	0.000193574	1.43713	up	--	--	Cellular Component: chloroplast (GO:0009507);;	--	--	--	--	Domain of unknown function (DUF3411);; Protein of unknown function, DUF399	--	S	Function unknown	PREDICTED: uncharacterized protein LOC101264128 [Solanum lycopersicum]	cellular component: cell (GO:0005623);; cellular component: organelle (GO:0043226);; cellular component: cell part (GO:0044464)
gene:Sme2.5_05493.1_g00002	--	1.7148	88	1.81374	94	1.61587	82	6.2988	326	6.72308	341	10.6296	525	0.00534286	1.1355	up	--	--	--	--	--	--	--	SOUL heme-binding protein	--	R	General function prediction only	PREDICTED: heme-binding protein 2-like [Solanum tuberosum]	--
gene:Sme2.5_00612.1_g00008	--	1.25218	71	0.803016	47	1.70134	95	7.3227	421	5.87285	331	16.6533	915	5.92206e-05	1.83481	up	[E]	Amino acid transport and metabolism	Molecular Function: prephenate dehydratase activity (GO:0004664);; Biological Process: L-phenylalanine biosynthetic process (GO:0009094);; Molecular Function: arogenate dehydratase activity (GO:0047769);;	K05359|0|sot:102599370|K05359 arogenate/prephenate dehydratase [EC:4.2.1.91 4.2.1.51] | (RefSeq) arogenate dehydratase/prephenate dehydratase 6, chloroplastic-like	Phenylalanine, tyrosine and tryptophan biosynthesis (ko00400);; Biosynthesis of amino acids (ko01230)	[E]	Amino acid transport and metabolism	Prephenate dehydratase	Arogenate dehydratase/prephenate dehydratase 6, chloroplastic (Precursor) GN=T23G18.10 OS=Arabidopsis thaliana (Mouse-ear cress) PE=1 SV=1	E	Amino acid transport and metabolism	PREDICTED: arogenate dehydratase 3, chloroplastic-like [Solanum tuberosum]	molecular function: catalytic activity (GO:0003824);; biological process: metabolic process (GO:0008152);; biological process: cellular process (GO:0009987);; biological process: single-organism process (GO:0044699)
gene:Sme2.5_07599.1_g00003	--	1.90074	311.5	1.51833	260	2.28314	363	11.0257	1947	10.2017	1584	18.5762	3106	4.88281e-11	1.8021	up	--	--	Cellular Component: nucleoplasm (GO:0005654);; Biological Process: starch metabolic process (GO:0005982);; Biological Process: regulation of transcription, DNA-templated (GO:0006355);; Biological Process: response to cold (GO:0009409);; Biological Process: response to blue light (GO:0009637);; Biological Process: flower development (GO:0009908);; Biological Process: response to far red light (GO:…	K12124|0|sot:102578719|K12124 GIGANTEA | (RefSeq) protein GIGANTEA-like	Circadian rhythm - plant (ko04712)	--	--	--	Protein GIGANTEA GN=GI OS=Arabidopsis thaliana (Mouse-ear cress) PE=1 SV=2	S	Function unknown	PREDICTED: protein GIGANTEA-like isoform X1 [Solanum tuberosum]	cellular component: cell (GO:0005623);; cellular component: organelle (GO:0043226);; cellular component: organelle part (GO:0044422);; cellular component: cell part (GO:0044464);; biological process: metabolic process (GO:0008152);; biological process: cellular process (GO:0009987);; biological process: biological regulation (GO:0065007);; biological process: response to stimulus (GO:0050896);; b…
gene:Sme2.5_12017.1_g00001	--	0.476748	21.5	0.296726	17	0.65677	26	2.08184	105	4.81441	247	2.85347	151	0.00760558	1.84081	up	--	--	Cellular Component: chromatin (GO:0000785);; Biological Process: cellular macromolecule metabolic process (GO:0044260);; Biological Process: nucleic acid metabolic process (GO:0090304);;	--	--	--	--	linker histone H1 and H5 family	HMG-Y-related protein A OS=Glycine max (Soybean) PE=2 SV=1	B	Chromatin structure and dynamics	PREDICTED: HMG-Y-related protein A-like [Solanum tuberosum]	cellular component: cell (GO:0005623);; cellular component: organelle (GO:0043226);; cellular component: organelle part (GO:0044422);; cellular component: cell part (GO:0044464);; biological process: metabolic process (GO:0008152);; biological process: cellular process (GO:0009987)
gene:Sme2.5_00737.1_g00008	--	1.74184	129.5	1.40727	106	2.0764	153	6.37915	482	5.54369	410	13.0036	938	0.00143915	1.18132	up	[BQ]	Chromatin structure and dynamics;; Secondary metabolites biosynthesis, transport and catabolism	Cellular Component: nucleus (GO:0005634);; Biological Process: regulation of transcription, DNA-templated (GO:0006355);; Molecular Function: NAD-dependent histone deacetylase activity (H3-K14 specific) (GO:0032041);; Molecular Function: NAD-dependent histone deacetylase activity (H3-K9 specific) (GO:0046969);; Molecular Function: NAD-dependent histone deacetylase activity (H4-K16 specific) (GO:00…	K06067|0|sot:102606021|K06067 histone deacetylase 1/2 [EC:3.5.1.98] | (RefSeq) histone deacetylase 19	--	[B]	Chromatin structure and dynamics	Histone deacetylase domain	Histone deacetylase 19 GN=F20D10.250 OS=Arabidopsis thaliana (Mouse-ear cress) PE=1 SV=2	B	Chromatin structure and dynamics	PREDICTED: histone deacetylase 19-like [Solanum tuberosum]	cellular component: cell (GO:0005623);; cellular component: organelle (GO:0043226);; cellular component: cell part (GO:0044464);; biological process: biological regulation (GO:0065007);; biological process: metabolic process (GO:0008152);; biological process: cellular process (GO:0009987);; biological process: cellular component organization or biogenesis (GO:0071840);; molecular function: cataly…
gene:Sme2.5_08713.1_g00001	--	1.33954	99	1.25989	87	1.41919	111	9.95703	806	10.588	833	18.3788	1422	3.64285e-14	2.31433	up	--	--	--	--	--	--	--	--	--	S	Function unknown	PREDICTED: coiled-coil domain-containing protein 18 [Solanum lycopersicum]	--
gene:Sme2.5_00295.1_g00012	--	0.815941	23.5	0.501913	15	1.12997	32	4.24818	119	4.9546	124	6.37652	152	0.00930721	1.45356	up	--	--	--	--	--	--	--	Tubby C 2	Protein LURP-one-related 7 GN=At2g30270 OS=Arabidopsis thaliana (Mouse-ear cress) PE=2 SV=1	S	Function unknown	PREDICTED: protein LURP-one-related 7 [Nicotiana sylvestris]	--
gene:Sme2.5_04493.1_g00004	--	2.42949	173.5	1.66642	121	3.19256	226	17.5485	1290	17.5435	1251	27.4763	1915	1.39578e-09	2.08701	up	--	--	--	--	--	--	--	Protein of unknown function (DUF707)	--	S	Function unknown	PREDICTED: uncharacterized protein LOC101259691 [Solanum lycopersicum]	--
gene:Sme2.5_06053.1_g00001	--	3.2604	238	2.4653	190	4.05551	286	14.7334	1156	7.67861	724	24.0388	1757	0.000361493	1.30324	up	[Q]	Secondary metabolites biosynthesis, transport and catabolism	Molecular Function: copper ion binding (GO:0005507);; Cellular Component: peroxisome (GO:0005777);; Molecular Function: primary amine oxidase activity (GO:0008131);; Biological Process: amine metabolic process (GO:0009308);; Molecular Function: quinone binding (GO:0048038);; Biological Process: oxidation-reduction process (GO:0055114);;	K00276|0|sly:101266123|K00276 primary-amine oxidase [EC:1.4.3.21] | (RefSeq) copper methylamine oxidase	Glycine, serine and threonine metabolism (ko00260);; Tyrosine metabolism (ko00350);; Phenylalanine metabolism (ko00360);; beta-Alanine metabolism (ko00410);; Isoquinoline alkaloid biosynthesis (ko00950);; Tropane, piperidine and pyridine alkaloid biosynthesis (ko00960)	[Q]	Secondary metabolites biosynthesis, transport and catabolism	Copper amine oxidase, enzyme domain;; Copper amine oxidase, N3 domain;; Copper amine oxidase, N2 domain	Primary amine oxidase (Precursor; Fragment) OS=Lens culinaris (Lentil) PE=1 SV=3	Q	Secondary metabolites biosynthesis, transport and catabolism	PREDICTED: copper amine oxidase 1 [Solanum lycopersicum]	molecular function: binding (GO:0005488);; cellular component: cell (GO:0005623);; cellular component: organelle (GO:0043226);; cellular component: cell part (GO:0044464);; biological process: metabolic process (GO:0008152);; biological process: single-organism process (GO:0044699);; molecular function: catalytic activity (GO:0003824)
gene:Sme2.5_00297.1_g00021	--	0.376908	45	0.133321	11	0.620495	79	3.28962	281	4.35338	414	5.74167	512	0.00564538	1.9711	up	[Q]	Secondary metabolites biosynthesis, transport and catabolism	--	--	--	[Q]	Secondary metabolites biosynthesis, transport and catabolism	Cytochrome P450	3,9-dihydroxypterocarpan 6A-monooxygenase GN=CYP93A1 OS=Glycine max (Soybean) PE=1 SV=1	Q	Secondary metabolites biosynthesis, transport and catabolism	PREDICTED: cytochrome P450 93A1-like [Solanum tuberosum]	--
gene:Sme2.5_05988.1_g00001	--	0.149497	4.5	0.220195	6	0.078799	3	1.24026	50	1.27609	43	1.99572	73	0.00317813	2.16846	up	--	--	--	--	--	--	--	Transferase family	Anthocyanin 5-aromatic acyltransferase OS=Gentiana triflora (Clustered gentian) PE=1 SV=1	S	Function unknown	PREDICTED: anthocyanin 5-aromatic acyltransferase-like [Solanum tuberosum]	--
gene:Sme2.5_03131.1_g00005	--	1.28914	52.5	1.40214	58	1.17614	47	0.436714	18	0.367814	16	0.204841	9	0.00119871	-2.32773	down	--	--	--	--	--	--	--	--	--	--	--	--	--
gene:Sme2.5_05030.1_g00007	--	2.50007	154	0.520195	33	4.47995	275	19.1611	1209	15.2961	946	47.8678	2888	0.00371348	2.09853	up	--	--	--	K19882|0|sly:101251798|K19882 O-palmitoleoyl-L-serine hydrolase [EC:3.1.1.98] | (RefSeq) pectin acetylesterase 8	--	[M]	Cell wall/membrane/envelope biogenesis	Pectinacetylesterase	--	M	Cell wall/membrane/envelope biogenesis	PREDICTED: uncharacterized protein LOC101251798 [Solanum lycopersicum]	--
gene:Sme2.5_01368.1_g00001	--	218.304	8070.5	237.795	8852	198.812	7289	132.568	4998	146.894	5451	86.6365	3100	0.00810861	-1.54084	down	--	--	--	--	--	--	--	--	--	--	--	--	--
gene:Sme2.5_13490.1_g00001	--	21.6111	896	25.2374	1067	17.9849	725	12.5148	531	13.8641	550	17.3048	701	0.00071957	-1.49029	down	--	--	Molecular Function: 1-phosphatidylinositol 4-kinase activity (GO:0004430);; Biological Process: phosphatidylinositol phosphorylation (GO:0046854);; Biological Process: phosphatidylinositol-mediated signaling (GO:0048015);;	K00888|1.3297e-84|sot:102594185|K00888 phosphatidylinositol 4-kinase A [EC:2.7.1.67] | (RefSeq) phosphatidylinositol 4-kinase alpha 1	Inositol phosphate metabolism (ko00562);; Phosphatidylinositol signaling system (ko04070)	[T]	Signal transduction mechanisms	Phosphatidylinositol 3- and 4-kinase;; Reverse transcriptase (RNA-dependent DNA polymerase)	Phosphatidylinositol 4-kinase alpha 2 GN=F23H24.10 OS=Arabidopsis thaliana (Mouse-ear cress) PE=1 SV=1	BDLTU	Chromatin structure and dynamics;; Cell cycle control, cell division, chromosome partitioning;; Replication, recombination and repair;; Signal transduction mechanisms;; Intracellular trafficking, secretion, and vesicular transport	PREDICTED: phosphatidylinositol 4-kinase alpha 2-like [Nicotiana tomentosiformis]	biological process: metabolic process (GO:0008152);; biological process: cellular process (GO:0009987);; biological process: single-organism process (GO:0044699);; molecular function: catalytic activity (GO:0003824);; biological process: signaling (GO:0023052);; biological process: response to stimulus (GO:0050896);; biological process: biological regulation (GO:0065007)
gene:Sme2.5_00461.1_g00010	--	0.0582755	5	0.0868	7	0.029751	3	0.556819	39	0.73772	51	1.04081	70	0.00998482	1.97446	up	--	--	Molecular Function: transferase activity, transferring acyl groups other than amino-acyl groups (GO:0016747);;	--	--	--	--	Transferase family	Agmatine coumaroyltransferase-2 {ECO:0000303|PubMed:18270436, ECO:0000312|EMBL:BAF97627.1} GN=ACT-2 OS=Hordeum vulgare (Barley) PE=1 SV=1	S	Function unknown	PREDICTED: agmatine coumaroyltransferase-2-like [Solanum tuberosum]	molecular function: catalytic activity (GO:0003824)
gene:Sme2.5_03307.1_g00004	--	0.830358	51	0.863733	52	0.796983	50	2.44075	176	2.8035	189	7.04309	431	0.00942678	1.24977	up	[OU]	Posttranslational modification, protein turnover, chaperones;; Intracellular trafficking, secretion, and vesicular transport	Biological Process: defense response (GO:0006952);; Cellular Component: plastid stroma (GO:0009532);; Biological Process: macromolecule metabolic process (GO:0043170);; Biological Process: primary metabolic process (GO:0044238);; Cellular Component: chloroplast part (GO:0044434);; Biological Process: regulation of biological process (GO:0050789);;	K01358|1.00986e-153|sly:101247052|K01358 ATP-dependent Clp protease, protease subunit [EC:3.4.21.92] | (RefSeq) ATP-dependent Clp protease proteolytic subunit-related protein 4, chloroplastic	--	[O]	Posttranslational modification, protein turnover, chaperones	Clp protease	ATP-dependent Clp protease proteolytic subunit-related protein 4, chloroplastic (Precursor) GN=CLPR4 OS=Arabidopsis thaliana (Mouse-ear cress) PE=1 SV=1	O	Posttranslational modification, protein turnover, chaperones	PREDICTED: ATP-dependent Clp protease proteolytic subunit-related protein 4, chloroplastic [Solanum lycopersicum]	biological process: response to stimulus (GO:0050896);; cellular component: cell (GO:0005623);; cellular component: organelle (GO:0043226);; cellular component: organelle part (GO:0044422);; cellular component: cell part (GO:0044464);; biological process: metabolic process (GO:0008152);; biological process: biological regulation (GO:0065007)
Solanum_melongena_newGene_8724	--	1.12015	80	1.09849	78	1.14181	82	10.5993	746	13.1288	914	10.3752	659	1.10318e-05	2.22154	up	--	--	Molecular Function: acetylglucosaminyltransferase activity (GO:0008375);; Cellular Component: membrane (GO:0016020);;	--	--	[G]	Carbohydrate transport and metabolism	Core-2/I-Branching enzyme;; Core-2/I-Branching enzyme	Beta-glucuronosyltransferase GlcAT14B OS=Arabidopsis thaliana OX=3702 GN=GLCAT14B PE=2 SV=1	S	Function unknown	PREDICTED: beta-glucuronosyltransferase GlcAT14B [Solanum lycopersicum]	molecular function: catalytic activity (GO:0003824);; cellular component: membrane (GO:0016020)
gene:Sme2.5_10461.1_g00001	--	3.80557	131	2.1568	76	5.45433	186	34.6518	1215	27.9971	962	46.9641	1574	1.11147e-07	2.21611	up	--	--	--	--	--	--	--	Late embryogenesis abundant protein	Protein YLS9 GN=F11F19.11 OS=Arabidopsis thaliana (Mouse-ear cress) PE=2 SV=1	S	Function unknown	PREDICTED: putative syntaxin-24-like [Solanum tuberosum]	--
gene:Sme2.5_01764.1_g00002	--	2.1176	159.5	1.98739	152	2.24781	167	8.52048	650	6.60698	494	16.0798	1172	0.000753903	1.20441	up	[R]	General function prediction only	Cellular Component: endoplasmic reticulum (GO:0005783);; Cellular Component: plasma membrane (GO:0005886);; Biological Process: metabolic process (GO:0008152);; Biological Process: response to wounding (GO:0009611);; Biological Process: regulation of systemic acquired resistance (GO:0010112);; Molecular Function: IAA-Ala conjugate hydrolase activity (GO:0010179);; Molecular Function: hippurate hy…	K14664|0|sot:102599664|K14664 IAA-amino acid hydrolase [EC:3.5.1.-] | (RefSeq) IAA-amino acid hydrolase ILR1-like 4	--	--	--	Peptidase family M20/M25/M40;; Peptidase dimerisation domain	IAA-amino acid hydrolase ILR1-like 4 (Precursor) GN=F19C24.4 OS=Arabidopsis thaliana (Mouse-ear cress) PE=1 SV=2	E	Amino acid transport and metabolism	PREDICTED: IAA-amino acid hydrolase ILR1-like 4-like [Solanum tuberosum]	cellular component: cell (GO:0005623);; cellular component: organelle (GO:0043226);; cellular component: cell part (GO:0044464);; cellular component: membrane (GO:0016020);; biological process: metabolic process (GO:0008152);; biological process: response to stimulus (GO:0050896);; biological process: biological regulation (GO:0065007);; molecular function: catalytic activity (GO:0003824)
gene:Sme2.5_00681.1_g00001	--	10.2612	988.5	7.47445	733	13.048	1244	38.5861	3787	26.8813	2586	66.001	6194	0.00408723	1.05435	up	--	--	Molecular Function: ATP binding (GO:0005524);; Cellular Component: cytoplasm (GO:0005737);; Biological Process: protein folding (GO:0006457);; Biological Process: defense response signaling pathway, resistance gene-dependent (GO:0009870);; Molecular Function: unfolded protein binding (GO:0051082);;	K04079|0|sot:102604977|K04079 molecular chaperone HtpG | (RefSeq) heat shock cognate protein 80	Protein processing in endoplasmic reticulum (ko04141);; Plant-pathogen interaction (ko04626)	[O]	Posttranslational modification, protein turnover, chaperones	Hsp90 protein;; Histidine kinase-, DNA gyrase B-, and HSP90-like ATPase;; Histidine kinase-, DNA gyrase B-, and HSP90-like ATPase	Heat shock cognate protein 80 GN=HSC80 OS=Solanum lycopersicum (Tomato) PE=2 SV=1	O	Posttranslational modification, protein turnover, chaperones	PREDICTED: heat shock cognate protein 80-like [Solanum tuberosum]	molecular function: binding (GO:0005488);; cellular component: cell (GO:0005623);; cellular component: cell part (GO:0044464);; biological process: cellular process (GO:0009987);; biological process: immune system process (GO:0002376);; biological process: signaling (GO:0023052);; biological process: single-organism process (GO:0044699);; biological process: response to stimulus (GO:0050896);; bi…
gene:Sme2.5_01027.1_g00003	--	3.54078	122	3.66698	128	3.41459	116	1.29195	46	1.17643	41	0.795269	27	0.000149046	-2.28636	down	--	--	Molecular Function: transferase activity, transferring acyl groups (GO:0016746);;	--	--	--	--	Membrane bound O-acyl transferase family;; MBOAT, membrane-bound O-acyltransferase family	Long-chain-alcohol O-fatty-acyltransferase OS=Simmondsia chinensis (Jojoba) PE=1 SV=1	S	Function unknown	PREDICTED: probable long-chain-alcohol O-fatty-acyltransferase 5 [Solanum lycopersicum]	molecular function: catalytic activity (GO:0003824)
gene:Sme2.5_00188.1_g00020	--	1.93867	67	0.99728	35	2.88006	99	27.0561	939	29.6193	1006	84.6153	2815	1.33698e-10	3.24616	up	--	--	Biological Process: anthocyanin-containing compound biosynthetic process (GO:0009718);; Biological Process: response to sucrose (GO:0009744);; Biological Process: response to UV-B (GO:0010224);; Biological Process: cellular modified amino acid biosynthetic process (GO:0042398);; Molecular Function: chalcone isomerase activity (GO:0045430);; Biological Process: response to karrikin (GO:0080167);;	--	--	--	--	Chalcone-flavanone isomerase	Probable chalcone--flavonone isomerase 3 GN=K18I23.7 OS=Arabidopsis thaliana (Mouse-ear cress) PE=1 SV=1	R	General function prediction only	PREDICTED: probable chalcone--flavonone isomerase 3 [Solanum lycopersicum]	biological process: metabolic process (GO:0008152);; biological process: single-organism process (GO:0044699);; biological process: response to stimulus (GO:0050896);; molecular function: catalytic activity (GO:0003824)
Solanum_melongena_newGene_1339	--	0.663916	38	0.644082	37	0.683749	39	0.299411	18	0.322362	19	0.48471	28	0.0092448	-1.60221	down	--	--	--	--	--	--	--	--	--	S	Function unknown	PREDICTED: uncharacterized protein LOC109234727 [Nicotiana attenuata]	--
gene:Sme2.5_02268.1_g00007	--	4.02181	218.5	3.27635	181	4.76728	256	16.1548	893	12.6577	686	27.8179	1471	0.000228137	1.18953	up	[O]	Posttranslational modification, protein turnover, chaperones	Molecular Function: ATPase activator activity (GO:0001671);; Cellular Component: cytosol (GO:0005829);; Biological Process: protein folding (GO:0006457);; Biological Process: response to heat (GO:0009408);; Biological Process: response to high light intensity (GO:0009644);; Biological Process: positive regulation of ATPase activity (GO:0032781);; Biological Process: response to endoplasmic reticu…	--	--	[S]	Function unknown	Activator of Hsp90 ATPase, N-terminal;; Activator of Hsp90 ATPase homolog 1-like protein	--	S	Function unknown	PREDICTED: activator of 90 kDa heat shock protein ATPase homolog [Solanum tuberosum]	biological process: biological regulation (GO:0065007);; molecular function: molecular function regulator (GO:0098772);; cellular component: cell (GO:0005623);; cellular component: cell part (GO:0044464);; biological process: cellular process (GO:0009987);; biological process: response to stimulus (GO:0050896);; molecular function: binding (GO:0005488)
gene:Sme2.5_09212.1_g00004	--	1.07366	109.5	1.18209	122	0.965224	97	0.82003	85	0.552521	56	0.700038	70	0.00766975	-1.46096	down	--	--	--	--	--	--	--	--	--	S	Function unknown	PREDICTED: uncharacterized protein LOC102593883 [Solanum tuberosum]	--
gene:Sme2.5_00225.1_g00004	--	1.40618	65	1.73378	81	1.07859	49	21.705	1015	22.6771	1039	29.8001	1332	1.01226e-11	2.94467	up	--	--	--	--	--	--	--	Phosphate-induced protein 1 conserved region	Protein EXORDIUM-like 2 (Precursor) GN=EXL2 OS=Arabidopsis thaliana (Mouse-ear cress) PE=2 SV=1	R	General function prediction only	PREDICTED: protein EXORDIUM-like 2 [Nicotiana sylvestris]	--
Solanum_melongena_newGene_632	--	2.16608	225	1.95223	206	2.37992	244	7.70138	813	6.28107	650	15.9425	1609	0.00212416	1.11279	up	--	--	Cellular Component: vacuolar membrane (GO:0005774);; Cellular Component: endoplasmic reticulum (GO:0005783);; Cellular Component: Golgi apparatus (GO:0005794);; Cellular Component: integral component of membrane (GO:0016021);;	--	--	--	--	FG-GAP repeat;; Repeat domain in Vibrio, Colwellia, Bradyrhizobium and Shewanella	--	S	Function unknown	PREDICTED: uncharacterized protein LOC107011377 [Solanum pennellii]	cellular component: cell (GO:0005623);; cellular component: membrane (GO:0016020);; cellular component: organelle (GO:0043226);; cellular component: organelle part (GO:0044422);; cellular component: cell part (GO:0044464);; cellular component: membrane part (GO:0044425)
gene:Sme2.5_01065.1_g00002	--	0.0587465	3.5	0	0	0.117493	7	1.20151	51	0.91379	40	2.59279	107	0.00321652	2.46979	up	[Z]	Cytoskeleton	--	K11498|2.03982e-63|sot:102579121|K11498 centromeric protein E | (RefSeq) kinesin-related protein 11-like	--	[Z]	Cytoskeleton	Kinesin motor domain	Kinesin-like protein NACK2 GN=F7K15.60 OS=Arabidopsis thaliana (Mouse-ear cress) PE=1 SV=1	Z	Cytoskeleton	PREDICTED: kinesin-related protein 11-like [Solanum tuberosum]	--
Solanum_melongena_newGene_4594	--	0.122826	7.5	0.097592	6	0.14806	9	0.932676	50	0.722864	40	2.85765	147	0.00735362	1.94689	up	[J]	Translation, ribosomal structure and biogenesis	Molecular Function: structural constituent of ribosome (GO:0003735);; Molecular Function: rRNA binding (GO:0019843);; Cellular Component: cytosolic small ribosomal subunit (GO:0022627);; Biological Process: positive regulation of translational fidelity (GO:0045903);;	K02997|1.6874e-57|spen:107020589|K02997 small subunit ribosomal protein S9e | (RefSeq) 40S ribosomal protein S9-2	Ribosome (ko03010)	[J]	Translation, ribosomal structure and biogenesis	Ribosomal protein S4/S9 N-terminal domain;; S4 domain	40S ribosomal protein S9-2 OS=Arabidopsis thaliana OX=3702 GN=RPS9C PE=1 SV=1	J	Translation, ribosomal structure and biogenesis	40S ribosomal protein S9 [Capsicum chinense]	molecular function: structural molecule activity (GO:0005198);; molecular function: binding (GO:0005488);; cellular component: cell (GO:0005623);; cellular component: macromolecular complex (GO:0032991);; cellular component: organelle (GO:0043226);; cellular component: organelle part (GO:0044422);; cellular component: cell part (GO:0044464);; biological process: biological regulation (GO:0065007)
gene:Sme2.5_06205.1_g00003	--	51.0467	3951.5	53.356	4189	48.7374	3714	43.0335	3626	38.0702	3117	46.0149	3666	0.00823072	-1.07899	down	--	--	--	--	--	--	--	Cystatin domain	--	R	General function prediction only	PREDICTED: uncharacterized protein LOC104093634 [Nicotiana tomentosiformis]	--
Solanum_melongena_newGene_8476	--	3.38555	483	3.04559	441	3.72551	525	2.16197	315	2.55277	364	2.75974	383	0.00137881	-1.30099	down	[R]	General function prediction only	--	K03255|0|sly:101267609|K03255 protein TIF31 | (RefSeq) protein TSS	--	[R]	General function prediction only	Tetratricopeptide repeat;; Tetratricopeptide repeat;; Tetratricopeptide repeat	Protein TSS OS=Arabidopsis thaliana OX=3702 GN=TSS PE=1 SV=1	S	Function unknown	PREDICTED: protein TSS isoform X2 [Solanum lycopersicum]	--
gene:Sme2.5_00423.1_g00007	--	6.35007	623	5.42905	537	7.2711	709	2.84939	296	2.73764	276	2.63291	263	4.38104e-06	-1.94007	down	--	--	--	--	--	[R]	General function prediction only	PPR repeat family;; PPR repeat;; PPR repeat;; Pentatricopeptide repeat domain;; Tetratricopeptide repeat;; Anaphase-promoting complex, cyclosome, subunit 3	Putative pentatricopeptide repeat-containing protein At4g17915 GN=At4g17915 OS=Arabidopsis thaliana (Mouse-ear cress) PE=3 SV=1	R	General function prediction only	PREDICTED: putative pentatricopeptide repeat-containing protein At4g17915-like [Solanum tuberosum]	--
gene:Sme2.5_07770.1_g00002	--	1.34771	213.5	1.51439	230	1.18104	197	1.06059	124	0.480817	63	1.5666	207	0.000766333	-1.6538	down	[V]	Defense mechanisms	--	--	--	[Q]	Secondary metabolites biosynthesis, transport and catabolism	ABC transporter;; ABC transporter transmembrane region;; AAA domain;; RecF/RecN/SMC N terminal domain;; Miro-like protein;; P-loop containing region of AAA domain;; Type II/IV secretion system protein;; 50S ribosome-binding GTPase;; Dynamin family	ABC transporter C family member 8 (Precursor) GN=MXL8.11 OS=Arabidopsis thaliana (Mouse-ear cress) PE=2 SV=3	Q	Secondary metabolites biosynthesis, transport and catabolism	PREDICTED: ABC transporter C family member 8-like [Solanum tuberosum]	--
gene:Sme2.5_00027.1_g00029	--	0.885747	67.5	0.451188	38	1.32031	97	4.6239	401	2.513	217	10.2237	871	0.00403064	1.67093	up	[L]	Replication, recombination and repair	Molecular Function: catalytic activity (GO:0003824);; Biological Process: DNA repair (GO:0006281);;	K01246|0|sly:101246304|K01246 DNA-3-methyladenine glycosylase I [EC:3.2.2.20] | (RefSeq) uncharacterized LOC101246304	Base excision repair (ko03410)	--	--	Methyladenine glycosylase	--	L	Replication, recombination and repair	PREDICTED: uncharacterized protein LOC101246304 [Solanum lycopersicum]	molecular function: catalytic activity (GO:0003824);; biological process: metabolic process (GO:0008152);; biological process: cellular process (GO:0009987);; biological process: response to stimulus (GO:0050896)
gene:Sme2.5_03407.1_g00001	--	2.98911	183	2.69114	186	3.28707	180	1.58833	127	1.45213	108	1.21602	88	0.00563909	-1.52002	down	--	--	--	--	--	--	--	--	--	--	--	--	--
gene:Sme2.5_00075.1_g00018	--	3.86118	258	2.81595	192	4.9064	324	15.363	1020	11.4621	764	35.0899	2285	0.00304362	1.28965	up	[R]	General function prediction only	--	--	--	[OE]	Posttranslational modification, protein turnover, chaperones;; Amino acid transport and metabolism	Serine carboxypeptidase;; RNA recognition motif. (a.k.a. RRM, RBD, or RNP domain);; RNA recognition motif (a.k.a. RRM, RBD, or RNP domain);; RNA recognition motif. (a.k.a. RRM, RBD, or RNP domain);; RNA binding motif	Polyadenylate-binding protein RBP47 GN=RBP47 OS=Nicotiana plumbaginifolia (Leadwort-leaved tobacco) PE=1 SV=1	O	Posttranslational modification, protein turnover, chaperones	PREDICTED: serine carboxypeptidase II-3-like [Solanum tuberosum]	--
gene:Sme2.5_02721.1_g00007	--	60.1982	1487.5	70.6622	1484	49.7342	1491	12.6021	389	14.9498	453	10.7336	317	4.39395e-08	-2.61558	down	[R]	General function prediction only	Molecular Function: GTP binding (GO:0005525);; Cellular Component: mitochondrion (GO:0005739);; Biological Process: small GTPase mediated signal transduction (GO:0007264);; Biological Process: protein transport (GO:0015031);;	K07893|1.37218e-46|sly:101262189|K07893 Ras-related protein Rab-6A | (RefSeq) ras-related protein RABH1e-like	--	[U]	Intracellular trafficking, secretion, and vesicular transport	Ras family	Ras-related protein RABH1e GN=RABH1E OS=Arabidopsis thaliana (Mouse-ear cress) PE=2 SV=1	U	Intracellular trafficking, secretion, and vesicular transport	PREDICTED: ras-related protein RABH1e-like [Solanum lycopersicum]	molecular function: binding (GO:0005488);; cellular component: cell (GO:0005623);; cellular component: organelle (GO:0043226);; cellular component: cell part (GO:0044464);; biological process: cellular process (GO:0009987);; biological process: signaling (GO:0023052);; biological process: single-organism process (GO:0044699);; biological process: response to stimulus (GO:0050896);; biological pro…
gene:Sme2.5_03996.1_g00003	--	1.98834	337	1.7719	305	2.20479	369	8.61385	1485	9.54277	1555	10.9466	1803	0.000395117	1.29153	up	--	--	--	--	--	--	--	BAG domain	BAG family molecular chaperone regulator 6 GN=T3F17.11 OS=Arabidopsis thaliana (Mouse-ear cress) PE=1 SV=1	T	Signal transduction mechanisms	PREDICTED: BAG family molecular chaperone regulator 6-like [Solanum tuberosum]	--
gene:Sme2.5_01666.1_g00001	--	1.14417	92.5	1.22153	106	1.06682	79	5.28	448	6.91805	488	7.43384	594	0.00176331	1.41659	up	[R]	General function prediction only	Molecular Function: zinc ion binding (GO:0008270);;	--	--	--	--	Ankyrin repeats (3 copies);; Ankyrin repeats (many copies);; Ankyrin repeat;; Ankyrin repeats (many copies);; Ankyrin repeat	Putative E3 ubiquitin-protein ligase XBAT31 GN=XBAT31 OS=Arabidopsis thaliana (Mouse-ear cress) PE=2 SV=1	O	Posttranslational modification, protein turnover, chaperones	Hop-interacting protein THI012 [Solanum lycopersicum]	molecular function: binding (GO:0005488)
gene:Sme2.5_09693.1_g00003	--	0.026305	3.5	0.018499	2	0.034111	5	1.40184	128	0.350347	27	2.43672	175	0.000183282	2.99259	up	[F]	Nucleotide transport and metabolism	Biological Process: auxin biosynthetic process (GO:0009851);; Molecular Function: oxidoreductase activity, acting on CH-OH group of donors (GO:0016614);; Molecular Function: metal ion binding (GO:0046872);; Molecular Function: iron-sulfur cluster binding (GO:0051536);;	K09842|0|sly:543651|K09842 abscisic-aldehyde oxidase [EC:1.2.3.14] | (RefSeq) TAO2, AO2; aldehyde oxidase	Carotenoid biosynthesis (ko00906)	[F]	Nucleotide transport and metabolism	Molybdopterin-binding domain of aldehyde dehydrogenase;; Aldehyde oxidase and xanthine dehydrogenase, a/b hammerhead domain;; FAD binding domain in molybdopterin dehydrogenase;; CO dehydrogenase flavoprotein C-terminal domain;; [2Fe-2S] binding domain	Indole-3-acetaldehyde oxidase GN=F22J12.40 OS=Arabidopsis thaliana (Mouse-ear cress) PE=1 SV=2	F	Nucleotide transport and metabolism	aldehyde oxidase [Solanum lycopersicum]	biological process: metabolic process (GO:0008152);; biological process: cellular process (GO:0009987);; biological process: biological regulation (GO:0065007);; biological process: single-organism process (GO:0044699);; molecular function: catalytic activity (GO:0003824);; molecular function: binding (GO:0005488)
gene:Sme2.5_24041.1_g00001	--	17.5408	1150	15.3288	1021	19.7528	1279	87.2531	5893	79.6266	5270	107.921	6876	7.53138e-06	1.41576	up	--	--	Molecular Function: metal ion binding (GO:0046872);;	K10144|3.91403e-162|sot:102585180|K10144 RING finger and CHY zinc finger domain-containing protein 1 [EC:2.3.2.27] | (RefSeq) E3 ubiquitin-protein ligase MIEL1	Ubiquitin mediated proteolysis (ko04120)	[R]	General function prediction only	Ring finger domain;; CHY zinc finger;; Zinc-ribbon;; Zinc finger, C3HC4 type (RING finger);; zinc-RING finger domain;; Zinc finger, C3HC4 type (RING finger);; Zinc finger, C3HC4 type (RING finger)	--	O	Posttranslational modification, protein turnover, chaperones	PREDICTED: RING finger and CHY zinc finger domain-containing protein 1-like isoform X1 [Solanum tuberosum]	molecular function: binding (GO:0005488)
gene:Sme2.5_12689.1_g00002	--	11.8922	648	14.7	810	9.08433	486	3.08569	171	5.8499	318	2.98229	147	0.000923728	-2.16799	down	--	--	--	--	--	--	--	--	--	--	--	PREDICTED: F-box/kelch-repeat protein At3g23880-like [Solanum tuberosum]	--
gene:Sme2.5_05418.1_g00001	--	2.15717	82	1.99315	77	2.32119	87	1.57545	61	0.568595	23	1.53633	57	0.00585331	-1.61921	down	--	--	--	--	--	--	--	Phloem protein 2	F-box protein PP2-B10 GN=PP2B10 OS=Arabidopsis thaliana (Mouse-ear cress) PE=1 SV=1	--	--	PREDICTED: putative F-box protein PP2-B12-like [Solanum tuberosum]	--
gene:Sme2.5_00030.1_g00015	--	32.137	3749	33.0598	3909	31.2142	3589	21.1144	2491	21.0829	2442	14.7964	1674	0.00459613	-1.51174	down	--	--	--	--	--	--	--	--	--	S	Function unknown	PREDICTED: uncharacterized protein LOC102601931 [Solanum tuberosum]	--
gene:Sme2.5_04272.1_g00005	--	0.460934	25	0.564405	25	0.357463	25	1.84089	134	1.41138	100	5.68413	379	0.00353311	1.73111	up	[L]	Replication, recombination and repair	Molecular Function: binding (GO:0005488);;	--	--	--	--	Retroviral aspartyl protease	RNA-directed DNA polymerase homolog OS=Oenothera berteroana (Bertero&apos;s evening primrose) PE=4 SV=1	S	Function unknown	Gag-pol protein, putative [Solanum demissum]	molecular function: binding (GO:0005488)
gene:Sme2.5_00094.1_g00026	--	0.25401	10	0.09759	4	0.41043	16	2.144	88	1.51742	63	3.98677	152	0.00212905	2.0542	up	[J]	Translation, ribosomal structure and biogenesis	Molecular Function: nucleotide binding (GO:0000166);; Molecular Function: structural constituent of ribosome (GO:0003735);; Cellular Component: ribosome (GO:0005840);; Biological Process: translation (GO:0006412);; Molecular Function: zinc ion binding (GO:0008270);; Biological Process: DNA integration (GO:0015074);; Molecular Function: rRNA binding (GO:0019843);;	K02893|1.79982e-74|sot:102600627|K02893 large subunit ribosomal protein L23Ae | (RefSeq) 60S ribosomal protein L23a-like	Ribosome (ko03010)	[J]	Translation, ribosomal structure and biogenesis	Ribosomal protein L23, N-terminal domain;; Ribosomal protein L23	60S ribosomal protein L23a GN=RPL23A OS=Nicotiana tabacum (Common tobacco) PE=2 SV=1	R	General function prediction only	PREDICTED: 60S ribosomal protein L23a-like [Solanum tuberosum]	molecular function: binding (GO:0005488);; molecular function: structural molecule activity (GO:0005198);; cellular component: cell (GO:0005623);; cellular component: macromolecular complex (GO:0032991);; cellular component: organelle (GO:0043226);; cellular component: cell part (GO:0044464);; biological process: metabolic process (GO:0008152);; biological process: cellular process (GO:0009987)
gene:Sme2.5_00736.1_g00017	--	0.866928	74	0.394575	36	1.33928	112	9.91312	851	9.85995	835	22.7248	1869	6.95279e-09	2.80615	up	--	--	Biological Process: response to light stimulus (GO:0009416);; Cellular Component: plastid (GO:0009536);; Biological Process: response to auxin (GO:0009733);; Molecular Function: indole-3-acetic acid amido synthetase activity (GO:0010279);; Cellular Component: cytoplasmic vesicle (GO:0016023);; Biological Process: secretion by cell (GO:0032940);;	K14487|0|sot:102595982|K14487 auxin responsive GH3 gene family | (RefSeq) probable indole-3-acetic acid-amido synthetase GH3.1	Plant hormone signal transduction (ko04075)	--	--	GH3 auxin-responsive promoter	Probable indole-3-acetic acid-amido synthetase GH3.1 GN=GH3.1 OS=Arabidopsis thaliana (Mouse-ear cress) PE=2 SV=1	R	General function prediction only	PREDICTED: probable indole-3-acetic acid-amido synthetase GH3.1-like [Solanum tuberosum]	biological process: response to stimulus (GO:0050896);; cellular component: cell (GO:0005623);; cellular component: organelle (GO:0043226);; cellular component: cell part (GO:0044464);; molecular function: catalytic activity (GO:0003824);; biological process: cellular process (GO:0009987);; biological process: single-organism process (GO:0044699);; biological process: localization (GO:0051179)
gene:Sme2.5_13195.1_g00001	--	3.02982	242.5	2.47238	195	3.58725	290	11.0355	894	10.4012	809	17.3847	1342	0.000593618	1.07927	up	--	--	Biological Process: polyamine catabolic process (GO:0006598);; Molecular Function: primary amine oxidase activity (GO:0008131);; Biological Process: response to cold (GO:0009409);; Biological Process: response to water deprivation (GO:0009414);; Biological Process: response to abscisic acid (GO:0009737);; Molecular Function: polyamine oxidase activity (GO:0046592);; Biological Process: oxidation-…	K17839|0|sot:102605222|K17839 polyamine oxidase [EC:1.5.3.17 1.5.3.-] | (RefSeq) probable polyamine oxidase 2	Arginine and proline metabolism (ko00330);; beta-Alanine metabolism (ko00410)	[Q]	Secondary metabolites biosynthesis, transport and catabolism	Flavin containing amine oxidoreductase;; NAD(P)-binding Rossmann-like domain;; FAD binding domain;; FAD dependent oxidoreductase;; Pyridine nucleotide-disulphide oxidoreductase;; Pyridine nucleotide-disulphide oxidoreductase;; Pyridine nucleotide-disulphide oxidoreductase;; HI0933-like protein;; Thi4 family	Probable polyamine oxidase 2 GN=PAO2 OS=Arabidopsis thaliana (Mouse-ear cress) PE=2 SV=1	Q	Secondary metabolites biosynthesis, transport and catabolism	PREDICTED: probable polyamine oxidase 2-like [Solanum tuberosum]	biological process: metabolic process (GO:0008152);; biological process: cellular process (GO:0009987);; biological process: single-organism process (GO:0044699);; molecular function: catalytic activity (GO:0003824);; biological process: response to stimulus (GO:0050896)
gene:Sme2.5_00017.1_g00004	--	2.50901	114.5	1.82814	85	3.18987	144	16.6615	769	11.6004	523	32.5603	1350	1.51252e-06	1.85322	up	--	--	--	--	--	--	--	Protein of unknown function (DUF1218)	--	R	General function prediction only	PREDICTED: uncharacterized protein LOC102583075 [Solanum tuberosum]	--
gene:Sme2.5_02807.1_g00008	--	0.175856	21.5	0.125933	16	0.225779	27	1.6203	177	1.1061	125	2.74037	302	1.64923e-05	2.07315	up	[R]	General function prediction only	--	K14552|0|sot:102583187|K14552 NET1-associated nuclear protein 1 (U3 small nucleolar RNA-associated protein 17) | (RefSeq) WD repeat-containing protein 75	Ribosome biogenesis in eukaryotes (ko03008)	[R]	General function prediction only	WD domain, G-beta repeat	--	R	General function prediction only	PREDICTED: WD repeat-containing protein 75-like [Solanum tuberosum]	--
gene:Sme2.5_03562.1_g00001	--	0.072642	5.5	0.058066	5	0.087218	6	0.735262	51	0.636122	44	2.04957	136	0.0012981	2.29455	up	--	--	--	--	--	[R]	General function prediction only	zinc-binding in reverse transcriptase	Putative ribonuclease H protein At1g65750 GN=At1g65750 OS=Arabidopsis thaliana (Mouse-ear cress) PE=3 SV=1	R	General function prediction only	hypothetical protein SDM1_4t00019 [Solanum demissum]	--
Solanum_melongena_newGene_570	--	1.19776	144.5	1.01145	122	1.38407	167	7.86515	926	6.54633	750	20.8186	2346	1.51304e-06	2.03387	up	[M]	Cell wall/membrane/envelope biogenesis	Cellular Component: Golgi membrane (GO:0000139);; Biological Process: pectin biosynthetic process (GO:0045489);; Molecular Function: polygalacturonate 4-alpha-galacturonosyltransferase activity (GO:0047262);; Biological Process: cell wall organization (GO:0071555);;	K13648|0|sot:102590887|K13648 alpha-1,4-galacturonosyltransferase [EC:2.4.1.43] | (RefSeq) probable galacturonosyltransferase 4	Starch and sucrose metabolism (ko00500);; Amino sugar and nucleotide sugar metabolism (ko00520)	--	--	Glycosyl transferase family 8	Probable galacturonosyltransferase 4 OS=Arabidopsis thaliana OX=3702 GN=GAUT4 PE=2 SV=1	G	Carbohydrate transport and metabolism	PREDICTED: probable galacturonosyltransferase 4 isoform X1 [Solanum tuberosum]	cellular component: cell (GO:0005623);; cellular component: membrane (GO:0016020);; cellular component: organelle (GO:0043226);; cellular component: organelle part (GO:0044422);; cellular component: cell part (GO:0044464);; biological process: metabolic process (GO:0008152);; biological process: single-organism process (GO:0044699);; molecular function: catalytic activity (GO:0003824);; biologica…
gene:Sme2.5_14719.1_g00001	--	1.47983	88	1.31351	98	1.64615	78	0.038919	4	0.090554	10	0.070543	7	3.11154e-10	-3.9572	down	--	--	--	--	--	[R]	General function prediction only	--	--	R	General function prediction only	PREDICTED: uncharacterized protein LOC101251339 [Solanum lycopersicum]	--
gene:Sme2.5_00556.1_g00020	--	3.33708	150	3.93075	172	2.74341	128	3.02101	117	1.28955	69	4.19013	168	0.00873359	-1.30017	down	--	--	--	--	--	--	--	--	--	S	Function unknown	PREDICTED: vegetative cell wall protein gp1-like [Nicotiana sylvestris]	--
gene:Sme2.5_03781.1_g00001	--	0.756973	55	0.53245	42	0.981497	68	3.88855	273	2.98512	205	6.49319	428	0.000530091	1.40981	up	[R]	General function prediction only	--	--	--	[O]	Posttranslational modification, protein turnover, chaperones	TPR repeat;; Tetratricopeptide repeat;; Tetratricopeptide repeat;; Tetratricopeptide repeat;; Tetratricopeptide repeat;; Tetratricopeptide repeat	Hsp70-Hsp90 organizing protein 2 GN=HOP2 OS=Arabidopsis thaliana (Mouse-ear cress) PE=2 SV=1	O	Posttranslational modification, protein turnover, chaperones	PREDICTED: tetratricopeptide repeat protein 4 homolog isoform X1 [Solanum tuberosum]	--
gene:Sme2.5_04285.1_g00002	--	1.19232	103.5	0.943754	84	1.44089	123	8.46694	754	5.76047	489	21.2888	1760	6.07247e-06	2.06813	up	[V]	Defense mechanisms	Biological Process: drug transmembrane transport (GO:0006855);; Molecular Function: drug transmembrane transporter activity (GO:0015238);; Molecular Function: antiporter activity (GO:0015297);; Cellular Component: membrane (GO:0016020);;	--	--	[R]	General function prediction only	MatE;; Polysaccharide biosynthesis C-terminal domain	MATE efflux family protein 1 GN=F11M15.20 OS=Arabidopsis thaliana (Mouse-ear cress) PE=2 SV=2	R	General function prediction only	PREDICTED: MATE efflux family protein 1-like [Solanum tuberosum]	biological process: single-organism process (GO:0044699);; biological process: response to stimulus (GO:0050896);; biological process: localization (GO:0051179);; molecular function: transporter activity (GO:0005215);; cellular component: membrane (GO:0016020)
gene:Sme2.5_03043.1_g00001	--	0.271669	37.5	0.098313	15	0.445025	60	3.87238	265	3.71981	245	6.38078	453	0.000635538	1.96783	up	--	--	--	--	--	--	--	--	--	O	Posttranslational modification, protein turnover, chaperones	PREDICTED: uncharacterized protein LOC102581423 isoform X1 [Solanum tuberosum]	--
gene:Sme2.5_05126.1_g00003	--	0.789992	51.5	0.421303	29	1.15868	74	5.26866	358	4.73824	316	12.1329	747	1.64786e-05	2.0665	up	--	--	Cellular Component: Golgi apparatus (GO:0005794);; Biological Process: protein glycosylation (GO:0006486);; Molecular Function: galactosyltransferase activity (GO:0008378);; Cellular Component: integral component of membrane (GO:0016021);;	--	--	[G]	Carbohydrate transport and metabolism	Galactosyltransferase	Probable beta-1,3-galactosyltransferase 14 GN=B3GALT14 OS=Arabidopsis thaliana (Mouse-ear cress) PE=2 SV=1	G	Carbohydrate transport and metabolism	PREDICTED: probable beta-1,3-galactosyltransferase 14-like [Solanum tuberosum]	cellular component: cell (GO:0005623);; cellular component: organelle (GO:0043226);; cellular component: cell part (GO:0044464);; biological process: metabolic process (GO:0008152);; biological process: cellular process (GO:0009987);; biological process: single-organism process (GO:0044699);; molecular function: catalytic activity (GO:0003824);; cellular component: membrane (GO:0016020);; cellula…
gene:Sme2.5_00091.1_g00011	--	1.45025	111	1.35102	105	1.54947	117	5.7055	442	4.89553	371	7.79349	577	0.00290743	1.06227	up	--	--	--	--	--	--	--	--	--	S	Function unknown	PREDICTED: uncharacterized protein LOC101257115 isoform X1 [Solanum lycopersicum]	--
gene:Sme2.5_00423.1_g00014	--	1.62145	96.5	1.08566	66	2.15725	127	6.52015	392	6.10567	358	9.95608	564	0.00354201	1.19445	up	[R]	General function prediction only	Molecular Function: GTPase activity (GO:0003924);; Molecular Function: GTP binding (GO:0005525);; Cellular Component: vacuolar membrane (GO:0005774);; Cellular Component: trans-Golgi network (GO:0005802);; Cellular Component: plasma membrane (GO:0005886);; Biological Process: obsolete GTP catabolic process (GO:0006184);; Biological Process: intracellular protein transport (GO:0006886);; Biologica…	K07904|5.43745e-148|sot:102579756|K07904 Ras-related protein Rab-11A | (RefSeq) ras-related protein YPT3	Endocytosis (ko04144)	[U]	Intracellular trafficking, secretion, and vesicular transport	Ras family;; Miro-like protein;; ADP-ribosylation factor family;; 50S ribosome-binding GTPase	Ras-related protein YPT3 GN=YPT3 OS=Nicotiana plumbaginifolia (Leadwort-leaved tobacco) PE=2 SV=1	U	Intracellular trafficking, secretion, and vesicular transport	PREDICTED: ras-related protein YPT3-like [Solanum tuberosum]	molecular function: catalytic activity (GO:0003824);; molecular function: binding (GO:0005488);; cellular component: cell (GO:0005623);; cellular component: membrane (GO:0016020);; cellular component: organelle (GO:0043226);; cellular component: organelle part (GO:0044422);; cellular component: cell part (GO:0044464);; biological process: localization (GO:0051179);; biological process: cellular p…
gene:Sme2.5_01363.1_g00003	--	4.4785	263	4.1517	259	4.80531	267	3.22795	189	3.21938	175	3.66013	184	0.00204248	-1.36778	down	[K]	Transcription	Molecular Function: phosphoprotein phosphatase activity (GO:0004721);; Cellular Component: nucleus (GO:0005634);;	K18999|1.59187e-129|vvi:100852833|K18999 RNA polymerase II C-terminal domain phosphatase-like 3/4 [EC:3.1.3.16] | (RefSeq) RNA polymerase II C-terminal domain phosphatase-like 4	--	[K]	Transcription	NLI interacting factor-like phosphatase;; twin BRCT domain;; BRCA1 C Terminus (BRCT) domain	RNA polymerase II C-terminal domain phosphatase-like 4 GN=CPL4 OS=Arabidopsis thaliana (Mouse-ear cress) PE=1 SV=1	K	Transcription	PREDICTED: RNA polymerase II C-terminal domain phosphatase-like 4 [Sesamum indicum]	biological process: metabolic process (GO:0008152);; biological process: cellular process (GO:0009987);; molecular function: catalytic activity (GO:0003824);; cellular component: cell (GO:0005623);; cellular component: organelle (GO:0043226);; cellular component: cell part (GO:0044464)
gene:Sme2.5_00944.1_g00014	--	0.500404	17	0.396467	11	0.604341	23	6.2246	262	8.71499	349	7.75535	264	2.78083e-07	2.91987	up	--	--	--	--	--	--	--	--	--	--	--	--	--
Solanum_melongena_newGene_4263	--	0.51384	52.5	0.363771	38	0.663908	67	3.7668	387	2.58097	260	4.9601	462	1.91392e-05	1.77917	up	[I]	Lipid transport and metabolism	Molecular Function: catalytic activity (GO:0003824);; Biological Process: metabolic process (GO:0008152);; Cellular Component: integral component of membrane (GO:0016021);;	--	--	[I]	Lipid transport and metabolism	AMP-binding enzyme;; AMP-binding enzyme C-terminal domain	Probable acyl-activating enzyme 17, peroxisomal OS=Arabidopsis thaliana OX=3702 GN=AAE17 PE=2 SV=1	I	Lipid transport and metabolism	PREDICTED: probable acyl-activating enzyme 17, peroxisomal isoform X2 [Solanum pennellii]	molecular function: catalytic activity (GO:0003824);; biological process: metabolic process (GO:0008152);; cellular component: membrane (GO:0016020);; cellular component: membrane part (GO:0044425)
Solanum_melongena_newGene_689	--	0	0	0	0	0	0	1.19477	105	0.803716	69	1.04512	92	1.24286e-08	4.66152	up	--	--	--	K20178|0|sot:102585973|K20178 vacuolar protein sorting-associated protein 8 | (RefSeq) vacuolar protein sorting-associated protein 8 homolog	--	[U]	Intracellular trafficking, secretion, and vesicular transport	--	--	S	Function unknown	PREDICTED: vacuolar protein sorting-associated protein 8 homolog isoform X2 [Solanum tuberosum]	--
gene:Sme2.5_02231.1_g00002	--	39.0489	1968.5	20.2543	1047	57.8436	2890	309.151	15813	253.285	12533	489.338	23478	2.40084e-06	2.08101	up	--	--	--	--	--	--	--	Heavy-metal-associated domain	--	S	Function unknown	PREDICTED: pollen-specific leucine-rich repeat extensin-like protein 1 [Nicotiana sylvestris]	--
gene:Sme2.5_04620.1_g00003	--	0.0472415	4	0	0	0.094483	8	0.80754	68	0.481235	40	2.561	204	0.00193619	2.66458	up	--	--	Cellular Component: chloroplast (GO:0009507);; Biological Process: auxin-activated signaling pathway (GO:0009734);; Biological Process: unidimensional cell growth (GO:0009826);; Molecular Function: indole-3-acetic acid amido synthetase activity (GO:0010279);;	K14487|0|sot:102584145|K14487 auxin responsive GH3 gene family | (RefSeq) indole-3-acetic acid-amido synthetase GH3.6	Plant hormone signal transduction (ko04075)	--	--	GH3 auxin-responsive promoter	Indole-3-acetic acid-amido synthetase GH3.6 GN=F24B18.13 OS=Arabidopsis thaliana (Mouse-ear cress) PE=1 SV=1	R	General function prediction only	PREDICTED: indole-3-acetic acid-amido synthetase GH3.6-like [Solanum tuberosum]	cellular component: cell (GO:0005623);; cellular component: organelle (GO:0043226);; cellular component: cell part (GO:0044464);; biological process: cellular process (GO:0009987);; biological process: signaling (GO:0023052);; biological process: single-organism process (GO:0044699);; biological process: response to stimulus (GO:0050896);; biological process: biological regulation (GO:0065007);; …
Solanum_melongena_newGene_428	--	4.35233	256.5	4.16363	249	4.54102	264	2.7196	163	2.23024	131	1.91228	110	0.00134159	-1.67614	down	--	--	--	--	--	--	--	--	--	--	--	Putative transposase, identical [Solanum tuberosum]	--
gene:Sme2.5_00440.1_g00006	--	0.516561	58.5	0.503457	56	0.529665	61	2.99254	329	2.50307	269	3.46876	361	0.000588232	1.43787	up	--	--	Molecular Function: 1-phosphatidylinositol binding (GO:0005545);; Cellular Component: nucleus (GO:0005634);; Cellular Component: cytosol (GO:0005829);; Cellular Component: plasma membrane (GO:0005886);; Cellular Component: clathrin coat (GO:0030118);; Molecular Function: clathrin binding (GO:0030276);; Molecular Function: 2-alkenal reductase [NAD(P)] activity (GO:0032440);; Biological Process: cl…	--	--	[TU]	Signal transduction mechanisms;; Intracellular trafficking, secretion, and vesicular transport	ANTH domain;; ENTH domain	Putative clathrin assembly protein At2g25430 GN=At2g25430 OS=Arabidopsis thaliana (Mouse-ear cress) PE=1 SV=2	F	Nucleotide transport and metabolism	PREDICTED: putative clathrin assembly protein At2g25430-like [Solanum tuberosum]	molecular function: binding (GO:0005488);; cellular component: cell (GO:0005623);; cellular component: organelle (GO:0043226);; cellular component: cell part (GO:0044464);; cellular component: membrane (GO:0016020);; cellular component: macromolecular complex (GO:0032991);; cellular component: membrane part (GO:0044425);; biological process: metabolic process (GO:0008152);; biological process: si…
gene:Sme2.5_00439.1_g00004	--	4.45185	365	5.04714	419	3.85656	311	1.55645	130	1.36519	112	0.684397	55	0.00015637	-2.40708	down	[Q]	Secondary metabolites biosynthesis, transport and catabolism	Molecular Function: iron ion binding (GO:0005506);; Molecular Function: steroid hydroxylase activity (GO:0008395);; Molecular Function: electron carrier activity (GO:0009055);; Biological Process: response to light stimulus (GO:0009416);; Biological Process: response to auxin (GO:0009733);; Biological Process: brassinosteroid metabolic process (GO:0016131);; Molecular Function: oxidoreductase act…	K15639|0|sot:102582293|K15639 PHYB activation tagged suppressor 1 [EC:1.14.-.-] | (RefSeq) cytochrome P450 734A1-like	Brassinosteroid biosynthesis (ko00905)	[QI]	Secondary metabolites biosynthesis, transport and catabolism;; Lipid transport and metabolism	Cytochrome P450	Cytochrome P450 734A1 GN=F18A8.8 OS=Arabidopsis thaliana (Mouse-ear cress) PE=2 SV=1	Q	Secondary metabolites biosynthesis, transport and catabolism	PREDICTED: cytochrome P450 734A1-like [Solanum tuberosum]	molecular function: binding (GO:0005488);; biological process: metabolic process (GO:0008152);; biological process: single-organism process (GO:0044699);; molecular function: catalytic activity (GO:0003824);; molecular function: electron carrier activity (GO:0009055);; biological process: response to stimulus (GO:0050896);; biological process: biological regulation (GO:0065007)
Solanum_melongena_newGene_6496	--	5.12412	120.5	1.65371	40	8.59453	201	1.43585	35	1.19789	29	2.78828	65	0.00265368	-2.08095	down	--	--	--	--	--	--	--	--	--	--	--	hypothetical protein BC332_15916 [Capsicum chinense]	--
gene:Sme2.5_00016.1_g00008	--	0.857226	77.5	0.731296	66	0.983157	89	5.42287	501	4.60688	417	9.89019	873	2.0436e-08	1.88058	up	[I]	Lipid transport and metabolism	Biological Process: lipid metabolic process (GO:0006629);;	K10255|0|sot:102590621|K10255 acyl-lipid omega-6 desaturase (Delta-12 desaturase) [EC:1.14.19.23 1.14.19.45] | (RefSeq) omega-6 fatty acid desaturase, chloroplastic	--	--	--	Fatty acid desaturase;; Fatty acid desaturase	Omega-6 fatty acid desaturase, chloroplastic (Precursor) OS=Brassica napus (Rape) PE=2 SV=1	I	Lipid transport and metabolism	omega-6 fatty acid desaturase [Solanum acaule]	biological process: metabolic process (GO:0008152);; biological process: single-organism process (GO:0044699)
gene:Sme2.5_02288.1_g00004	--	0.470356	41	0.373001	33	0.567711	49	3.13015	272	1.89889	163	5.2035	435	0.000171936	1.70582	up	--	--	Biological Process: RNA splicing, via endonucleolytic cleavage and ligation (GO:0000394);; Cellular Component: endosome (GO:0005768);; Cellular Component: Golgi apparatus (GO:0005794);; Cellular Component: trans-Golgi network (GO:0005802);; Biological Process: methionine biosynthetic process (GO:0009086);;	--	--	--	--	--	--	S	Function unknown	PREDICTED: myb-like protein X [Solanum lycopersicum]	biological process: metabolic process (GO:0008152);; biological process: cellular process (GO:0009987);; cellular component: cell (GO:0005623);; cellular component: organelle (GO:0043226);; cellular component: cell part (GO:0044464);; cellular component: organelle part (GO:0044422);; biological process: single-organism process (GO:0044699)
gene:Sme2.5_00867.1_g00006	--	5.39748	315	3.99174	268	6.80321	362	2.73042	159	1.00338	75	6.37899	308	0.000502937	-1.74003	down	[E]	Amino acid transport and metabolism	Molecular Function: transporter activity (GO:0005215);; Biological Process: oligopeptide transport (GO:0006857);; Cellular Component: integral component of membrane (GO:0016021);;	K14638|0|sot:102587852|K14638 solute carrier family 15 (peptide/histidine transporter), member 3/4 | (RefSeq) protein NRT1/ PTR FAMILY 5.6-like	--	[E]	Amino acid transport and metabolism	POT family;; Major Facilitator Superfamily	Protein NRT1/ PTR FAMILY 5.7 GN=NPF5.7 OS=Arabidopsis thaliana (Mouse-ear cress) PE=2 SV=2	E	Amino acid transport and metabolism	PREDICTED: probable peptide/nitrate transporter At3g53960-like [Solanum tuberosum]	molecular function: transporter activity (GO:0005215);; biological process: localization (GO:0051179);; cellular component: membrane (GO:0016020);; cellular component: membrane part (GO:0044425)
gene:Sme2.5_00155.1_g00020	--	0.204118	16	0.162723	13	0.245513	19	1.09394	70	1.61624	83	3.61753	193	0.00671297	1.63547	up	[RTKL]	General function prediction only;; Signal transduction mechanisms;; Transcription;; Replication, recombination and repair	--	--	--	[T]	Signal transduction mechanisms	Protein tyrosine kinase;; Protein kinase domain;; FKBP-type peptidyl-prolyl cis-trans isomerase;; Phosphotransferase enzyme family	Serine/threonine-protein kinase EDR1 GN=F22O13.20 OS=Arabidopsis thaliana (Mouse-ear cress) PE=1 SV=1	T	Signal transduction mechanisms	PREDICTED: serine/threonine-protein kinase EDR1-like isoform X2 [Solanum tuberosum]	--
gene:Sme2.5_03146.1_g00004	--	0.0482065	3	0	0	0.096413	6	1.60044	89	2.43014	133	1.41682	76	0.000101199	3.1733	up	--	--	Molecular Function: aspartic-type endopeptidase activity (GO:0004190);; Biological Process: proteolysis (GO:0006508);; Cellular Component: plant-type cell wall (GO:0009505);; Cellular Component: apoplast (GO:0048046);;	--	--	[O]	Posttranslational modification, protein turnover, chaperones	Xylanase inhibitor C-terminal;; Xylanase inhibitor N-terminal;; Eukaryotic aspartyl protease	Aspartic proteinase nepenthesin-1 (Precursor) GN=nep1 OS=Nepenthes gracilis (Slender pitcher plant) PE=1 SV=1	O	Posttranslational modification, protein turnover, chaperones	PREDICTED: protein ASPARTIC PROTEASE IN GUARD CELL 2-like [Solanum lycopersicum]	biological process: metabolic process (GO:0008152);; molecular function: catalytic activity (GO:0003824);; cellular component: cell (GO:0005623);; cellular component: cell part (GO:0044464);; cellular component: extracellular region (GO:0005576)
gene:Sme2.5_08832.1_g00004	--	23.3016	874	30.1776	1143	16.4256	605	10.7969	410	9.77581	364	22.6798	823	0.000793103	-1.67788	down	--	--	Molecular Function: nucleotide binding (GO:0000166);; Molecular Function: nucleic acid binding (GO:0003676);; Cellular Component: chloroplast (GO:0009507);;	--	--	--	--	--	--	S	Function unknown	hypothetical protein (mitochondrion) [Capsicum annuum]	molecular function: binding (GO:0005488);; cellular component: cell (GO:0005623);; cellular component: organelle (GO:0043226);; cellular component: cell part (GO:0044464)
gene:Sme2.5_02405.1_g00001	--	0.0933415	7	0.030398	3	0.156285	11	1.28536	86	0.917528	60	3.21203	204	0.000197899	2.56312	up	--	--	--	--	--	--	--	--	--	S	Function unknown	PREDICTED: uncharacterized protein LOC101267838 [Solanum lycopersicum]	--
gene:Sme2.5_00537.1_g00006	--	1.10747	61.5	1.02124	58	1.1937	65	9.68147	543	8.2004	445	14.4457	777	1.21563e-11	2.20334	up	--	--	Biological Process: response to water deprivation (GO:0009414);; Biological Process: stomatal complex patterning (GO:0010375);; Biological Process: plasmodesmata-mediated intercellular transport (GO:0010497);; Cellular Component: microtubule cytoskeleton (GO:0015630);; Biological Process: cortical microtubule organization (GO:0043622);; Biological Process: defense response to virus (GO:0051607);;	--	--	--	--	--	--	S	Function unknown	Hop-interacting protein THI110 [Solanum lycopersicum]	biological process: response to stimulus (GO:0050896);; biological process: multicellular organismal process (GO:0032501);; biological process: developmental process (GO:0032502);; biological process: single-organism process (GO:0044699);; biological process: cellular process (GO:0009987);; biological process: localization (GO:0051179);; cellular component: cell (GO:0005623);; cellular component:…
gene:Sme2.5_05723.1_g00004	--	5.47238	259.5	4.97528	233	5.96948	286	4.8322	232	3.88775	180	6.95215	318	0.00224934	-1.03416	down	--	--	--	--	--	--	--	--	F-box protein SKIP27 GN=SKIP27 OS=Arabidopsis thaliana (Mouse-ear cress) PE=1 SV=2	R	General function prediction only	PREDICTED: F-box protein SKIP27 [Solanum lycopersicum]	--
gene:Sme2.5_06698.1_g00002	--	3.15853	174.5	3.13859	176	3.17847	173	2.10511	118	2.00011	110	3.80335	204	0.00152455	-1.23227	down	--	--	--	--	--	--	--	ELM2 domain	AT-rich interactive domain-containing protein 1 GN=ARID1 OS=Arabidopsis thaliana (Mouse-ear cress) PE=2 SV=1	K	Transcription	PREDICTED: AT-rich interactive domain-containing protein 1-like [Solanum tuberosum]	--
gene:Sme2.5_00001.1_g00024	--	0.932939	45.5	0.613102	30	1.25277	61	4.5072	222	2.60344	154	9.57975	484	0.00446411	1.50358	up	--	--	Molecular Function: transferase activity, transferring phosphorus-containing groups (GO:0016772);;	--	--	--	--	Protein tyrosine kinase;; Protein kinase domain;; Leucine Rich Repeat	Probably inactive leucine-rich repeat receptor-like protein kinase At5g48380 (Precursor) GN=At5g48380 OS=Arabidopsis thaliana (Mouse-ear cress) PE=1 SV=1	T	Signal transduction mechanisms	PREDICTED: probably inactive leucine-rich repeat receptor-like protein kinase At5g48380-like [Solanum tuberosum]	molecular function: catalytic activity (GO:0003824)
gene:Sme2.5_00113.1_g00001	--	0.374345	102.5	0.102896	29	0.645794	176	3.00341	842	2.33783	632	8.66881	2323	0.00100931	2.2519	up	--	--	Molecular Function: ligase activity (GO:0016874);;	--	--	[S]	Function unknown	Armadillo/beta-catenin-like repeat;; HEAT repeats;; C2 domain	U-box domain-containing protein 2 GN=PUB2 OS=Arabidopsis thaliana (Mouse-ear cress) PE=2 SV=1	R	General function prediction only	PREDICTED: uncharacterized protein LOC102584815 [Solanum tuberosum]	molecular function: catalytic activity (GO:0003824)
Solanum_melongena_newGene_2843	--	0.681947	61.5	0.501311	46	0.862583	77	2.84502	261	2.05248	184	7.18677	629	0.00787816	1.379	up	--	--	Cellular Component: endosome (GO:0005768);; Cellular Component: trans-Golgi network (GO:0005802);; Cellular Component: integral component of membrane (GO:0016021);; Biological Process: pollen tube development (GO:0048868);;	--	--	--	--	--	--	S	Function unknown	PREDICTED: uncharacterized protein LOC102588632 [Solanum tuberosum]	cellular component: cell (GO:0005623);; cellular component: organelle (GO:0043226);; cellular component: cell part (GO:0044464);; cellular component: organelle part (GO:0044422);; cellular component: membrane (GO:0016020);; cellular component: membrane part (GO:0044425);; biological process: reproduction (GO:0000003);; biological process: reproductive process (GO:0022414);; biological process: de…
gene:Sme2.5_04025.1_g00003	--	0.479204	45	0.436369	43	0.522038	47	5.15112	508	5.12913	485	12.3561	1129	1.77061e-13	2.79759	up	--	--	Molecular Function: DNA binding (GO:0003677);; Cellular Component: nucleus (GO:0005634);; Biological Process: regulation of transcription, DNA-templated (GO:0006355);; Biological Process: auxin-activated signaling pathway (GO:0009734);; Molecular Function: protein dimerization activity (GO:0046983);; Biological Process: floral organ development (GO:0048437);; Biological Process: floral whorl deve…	--	--	--	--	Auxin response factor;; B3 DNA binding domain;; AUX/IAA family	Auxin response factor 18 OS=Oryza sativa subsp. japonica (Rice) PE=2 SV=1	K	Transcription	PREDICTED: auxin response factor 18-like [Solanum tuberosum]	molecular function: binding (GO:0005488);; cellular component: cell (GO:0005623);; cellular component: organelle (GO:0043226);; cellular component: cell part (GO:0044464);; biological process: biological regulation (GO:0065007);; biological process: cellular process (GO:0009987);; biological process: signaling (GO:0023052);; biological process: single-organism process (GO:0044699);; biological pr…
Solanum_melongena_newGene_734	--	5.58297	265.5	5.0189	242	6.14705	289	2.83161	137	2.38062	113	4.01358	186	6.74963e-08	-1.77824	down	--	--	--	--	--	--	--	--	--	--	--	--	--
gene:Sme2.5_07585.1_g00004	--	1.48065	109	1.0005	76	1.9608	142	23.1239	1693	19.2776	1399	45.0649	3219	2.25523e-19	3.14362	up	[GEPR]	Carbohydrate transport and metabolism;; Amino acid transport and metabolism;; Inorganic ion transport and metabolism;; General function prediction only	--	--	--	[R]	General function prediction only	Major Facilitator Superfamily;; Sugar (and other) transporter	Protein ZINC INDUCED FACILITATOR-LIKE 1 GN=ZIFL1 OS=Arabidopsis thaliana (Mouse-ear cress) PE=2 SV=1	R	General function prediction only	PREDICTED: protein ZINC INDUCED FACILITATOR-LIKE 1-like isoform X2 [Solanum tuberosum]	--
gene:Sme2.5_03790.1_g00001	--	0.488069	55.5	0.324461	39	0.651677	72	2.32014	261	1.81009	200	3.65592	403	0.00179342	1.33831	up	[T]	Signal transduction mechanisms	Biological Process: regulation of cellular process (GO:0050794);;	K14491|0|sot:102587717|K14491 two-component response regulator ARR-B family | (RefSeq) two-component response regulator ORR24-like	Plant hormone signal transduction (ko04075)	[K]	Transcription	Response regulator receiver domain;; Myb-like DNA-binding domain	Two-component response regulator ARR12 GN=ARR12 OS=Arabidopsis thaliana (Mouse-ear cress) PE=2 SV=2	K	Transcription	PREDICTED: two-component response regulator ARR18-like [Solanum tuberosum]	biological process: biological regulation (GO:0065007)
gene:Sme2.5_02883.1_g00002	--	0.0906815	10.5	0.117892	14	0.063471	7	1.07243	111	0.499129	53	2.43249	245	0.002246	2.16131	up	[RTKL]	General function prediction only;; Signal transduction mechanisms;; Transcription;; Replication, recombination and repair	Molecular Function: protein serine/threonine kinase activity (GO:0004674);; Molecular Function: ATP binding (GO:0005524);; Biological Process: protein phosphorylation (GO:0006468);;	--	--	--	--	Protein kinase domain;; Protein tyrosine kinase;; Salt stress response/antifungal	Cysteine-rich receptor-like protein kinase 2 (Precursor) GN=CRK2 OS=Arabidopsis thaliana (Mouse-ear cress) PE=2 SV=1	T	Signal transduction mechanisms	PREDICTED: cysteine-rich receptor-like protein kinase 2 [Solanum lycopersicum]	biological process: metabolic process (GO:0008152);; biological process: cellular process (GO:0009987);; molecular function: catalytic activity (GO:0003824);; molecular function: binding (GO:0005488)
gene:Sme2.5_02330.1_g00003	--	0.574458	56	0.327131	33	0.821786	79	2.66104	262	2.26397	219	7.39552	696	0.00330893	1.62578	up	[RTKL]	General function prediction only;; Signal transduction mechanisms;; Transcription;; Replication, recombination and repair	Molecular Function: protein kinase activity (GO:0004672);; Molecular Function: ATP binding (GO:0005524);; Biological Process: protein phosphorylation (GO:0006468);; Cellular Component: integral component of membrane (GO:0016021);;	--	--	--	--	Protein tyrosine kinase;; Protein kinase domain;; Leucine Rich repeats (2 copies);; Leucine rich repeat;; Leucine rich repeat N-terminal domain;; Leucine Rich Repeat;; Leucine Rich repeat	Protein STRUBBELIG-RECEPTOR FAMILY 6 (Precursor) GN=SRF6 OS=Arabidopsis thaliana (Mouse-ear cress) PE=1 SV=1	T	Signal transduction mechanisms	PREDICTED: protein STRUBBELIG-RECEPTOR FAMILY 6-like [Solanum tuberosum]	biological process: metabolic process (GO:0008152);; biological process: cellular process (GO:0009987);; molecular function: catalytic activity (GO:0003824);; molecular function: binding (GO:0005488);; cellular component: membrane (GO:0016020);; cellular component: membrane part (GO:0044425)
gene:Sme2.5_02537.1_g00008	--	3.49719	180.5	3.74692	196	3.24746	165	0	0	0	0	0	0	3.30891e-26	-7.44865	down	--	--	Molecular Function: peroxidase activity (GO:0004601);; Biological Process: response to oxidative stress (GO:0006979);; Molecular Function: heme binding (GO:0020037);; Molecular Function: metal ion binding (GO:0046872);; Biological Process: oxidation-reduction process (GO:0055114);;	K00430|0|sly:101246070|K00430 peroxidase [EC:1.11.1.7] | (RefSeq) peroxidase 3-like	Phenylpropanoid biosynthesis (ko00940)	--	--	Peroxidase	Peroxidase 3 (Precursor) GN=YUP8H12.13 OS=Arabidopsis thaliana (Mouse-ear cress) PE=2 SV=1	G	Carbohydrate transport and metabolism	PREDICTED: peroxidase 3-like [Solanum lycopersicum]	biological process: metabolic process (GO:0008152);; biological process: cellular process (GO:0009987);; biological process: single-organism process (GO:0044699);; biological process: response to stimulus (GO:0050896);; biological process: detoxification (GO:0098754);; molecular function: catalytic activity (GO:0003824);; molecular function: antioxidant activity (GO:0016209);; molecular function:…
gene:Sme2.5_05787.1_g00002	--	2.58834	192	2.23346	168	2.94321	216	1.08103	80	0.317099	30	0.991511	70	1.5011e-06	-2.43801	down	--	--	--	--	--	[R]	General function prediction only	Reverse transcriptase (RNA-dependent DNA polymerase);; Integrase core domain;; GAG-pre-integrase domain	Endonuclease OS=Nicotiana tabacum (Common tobacco) PE=2 SV=1	S	Function unknown	hypothetical protein VITISV_028058 [Vitis vinifera]	--
gene:Sme2.5_09754.1_g00003	--	1.20006	68	1.23362	71	1.1665	65	0.268797	16	0.299071	17	0.195162	11	2.02587e-05	-2.71437	down	--	--	Molecular Function: DNA binding (GO:0003677);; Molecular Function: RNA binding (GO:0003723);; Molecular Function: RNA-directed DNA polymerase activity (GO:0003964);; Biological Process: RNA-dependent DNA biosynthetic process (GO:0006278);;	--	--	--	--	--	--	S	Function unknown	PREDICTED: uncharacterized protein LOC104229725 [Nicotiana sylvestris]	molecular function: binding (GO:0005488);; biological process: metabolic process (GO:0008152);; biological process: cellular process (GO:0009987);; molecular function: catalytic activity (GO:0003824)
Solanum_melongena_newGene_6428	--	0.111129	5	0	0	0.222257	10	1.29112	56	1.082	46	3.29587	136	0.00966038	2.24482	up	--	--	--	--	--	--	--	--	--	K	Transcription	PREDICTED: uncharacterized protein LOC109120693 [Solanum lycopersicum]	--
gene:Sme2.5_14049.1_g00001	--	7.66255	377	4.96554	255	10.3596	499	6.39582	319	2.56274	145	4.84633	225	0.00662377	-1.47793	down	--	--	Molecular Function: O-methyltransferase activity (GO:0008171);; Biological Process: methylation (GO:0032259);; Molecular Function: protein dimerization activity (GO:0046983);;	--	--	[R]	General function prediction only	O-methyltransferase;; Dimerisation domain	Trans-resveratrol di-O-methyltransferase GN=ROMT OS=Vitis vinifera (Grape) PE=1 SV=2	S	Function unknown	PREDICTED: trans-resveratrol di-O-methyltransferase-like [Solanum tuberosum]	biological process: metabolic process (GO:0008152);; molecular function: catalytic activity (GO:0003824);; molecular function: binding (GO:0005488)
gene:Sme2.5_01349.1_g00006	--	28.7039	4133	22.7654	3550	34.6423	4716	22.5029	3281	22.1372	3086	17.7765	2550	0.00814217	-1.25873	down	[R]	General function prediction only	--	K09527|0|sot:102589104|K09527 DnaJ homolog subfamily C member 7 | (RefSeq) uncharacterized LOC102589104	--	[O]	Posttranslational modification, protein turnover, chaperones	TPR repeat;; Tetratricopeptide repeat;; Tetratricopeptide repeat;; DnaJ domain;; Reverse transcriptase (RNA-dependent DNA polymerase);; Tetratricopeptide repeat;; Tetratricopeptide repeat;; Tetratricopeptide repeat	Outer envelope protein 64, mitochondrial GN=T5E8.220 OS=Arabidopsis thaliana (Mouse-ear cress) PE=1 SV=1	O	Posttranslational modification, protein turnover, chaperones	PREDICTED: uncharacterized protein LOC102589104 [Solanum tuberosum]	--
gene:Sme2.5_00843.1_g00007	--	4.81477	343	5.41784	337	4.21169	349	3.34693	269	3.05995	294	3.54909	419	0.00623602	-1.00063	down	--	--	--	--	--	[R]	General function prediction only	Reverse transcriptase (RNA-dependent DNA polymerase);; Reverse transcriptase (RNA-dependent DNA polymerase)	--	R	General function prediction only	PREDICTED: uncharacterized protein LOC104233125 [Nicotiana sylvestris]	--
gene:Sme2.5_05606.1_g00004	--	121.025	3981	134.696	4485	107.355	3477	63.5946	2121	78.6008	2569	44.8825	1431	0.00473923	-1.65482	down	--	--	--	K17479|1.87232e-133|sot:102601610|K17479 glutaredoxin domain-containing cysteine-rich protein 1 | (RefSeq) uncharacterized protein At5g39865-like	--	[O]	Posttranslational modification, protein turnover, chaperones	Glutaredoxin	Uncharacterized protein At5g39865 GN=At5g39865 OS=Arabidopsis thaliana (Mouse-ear cress) PE=2 SV=1	O	Posttranslational modification, protein turnover, chaperones	PREDICTED: uncharacterized protein At5g39865-like [Solanum tuberosum]	--
gene:Sme2.5_00474.1_g00016	--	0.550434	69	0.46881	60	0.632058	78	2.19345	277	1.86565	231	3.83124	463	0.00156132	1.19018	up	--	--	Molecular Function: binding (GO:0005488);;	K11649|5.48852e-79|sot:102582052|K11649 SWI/SNF related-matrix-associated actin-dependent regulator of chromatin subfamily C | (RefSeq) SWI/SNF complex subunit SWI3D	--	[B]	Chromatin structure and dynamics	--	SWI/SNF complex subunit SWI3D OS=Arabidopsis thaliana (Mouse-ear cress) PE=1 SV=3	B	Chromatin structure and dynamics	PREDICTED: SWI/SNF complex subunit SWI3D-like [Solanum tuberosum]	molecular function: binding (GO:0005488)
gene:Sme2.5_03041.1_g00005	--	0.313391	11.5	0.227342	9	0.399441	14	1.83065	62	1.67299	56	4.92645	160	0.00759723	1.72961	up	[MG]	Cell wall/membrane/envelope biogenesis;; Carbohydrate transport and metabolism	Molecular Function: nucleotide binding (GO:0000166);; Molecular Function: sulfotransferase activity (GO:0008146);; Molecular Function: zinc ion binding (GO:0008270);; Cellular Component: chloroplast (GO:0009507);; Biological Process: cellular response to phosphate starvation (GO:0016036);; Biological Process: galactolipid biosynthetic process (GO:0019375);; Biological Process: sulfolipid biosynth…	K06118|1.48243e-76|sot:102597858|K06118 UDP-sulfoquinovose synthase [EC:3.13.1.1] | (RefSeq) UDP-sulfoquinovose synthase, chloroplastic	Amino sugar and nucleotide sugar metabolism (ko00520);; Glycerolipid metabolism (ko00561)	[M]	Cell wall/membrane/envelope biogenesis	--	UDP-sulfoquinovose synthase, chloroplastic (Precursor) GN=SQD1 OS=Spinacia oleracea (Spinach) PE=1 SV=1	M	Cell wall/membrane/envelope biogenesis	hypothetical protein CISIN_1g0117071mg, partial [Citrus sinensis]	molecular function: binding (GO:0005488);; molecular function: catalytic activity (GO:0003824);; cellular component: cell (GO:0005623);; cellular component: organelle (GO:0043226);; cellular component: cell part (GO:0044464);; biological process: cellular process (GO:0009987);; biological process: response to stimulus (GO:0050896);; biological process: metabolic process (GO:0008152);; biological …
gene:Sme2.5_03015.1_g00004	--	2.14988	213	1.28186	135	3.0179	291	9.52016	895	8.05085	742	20.4166	1872	0.00185884	1.38277	up	[C]	Energy production and conversion	Molecular Function: malate dehydrogenase (decarboxylating) (NAD+) activity (GO:0004471);; Molecular Function: ATP binding (GO:0005524);; Cellular Component: mitochondrial matrix (GO:0005759);; Biological Process: malate metabolic process (GO:0006108);; Molecular Function: zinc ion binding (GO:0008270);; Cellular Component: chloroplast (GO:0009507);; Molecular Function: malate dehydrogenase (decar…	K00028|0|sot:102581802|K00028 malate dehydrogenase (decarboxylating) [EC:1.1.1.39] | (RefSeq) NAD-ME; NAD-dependent malic enzyme 59 kDa isoform, mitochondrial-like	Pyruvate metabolism (ko00620);; Carbon fixation in photosynthetic organisms (ko00710);; Carbon metabolism (ko01200)	[C]	Energy production and conversion	Malic enzyme, NAD binding domain;; Malic enzyme, N-terminal domain;; Leucine rich repeat;; Leucine Rich repeats (2 copies);; Leucine Rich Repeat;; Leucine rich repeat N-terminal domain;; Leucine Rich repeat;; Leucine rich repeat	NAD-dependent malic enzyme 59 kDa isoform, mitochondrial (Precursor) OS=Solanum tuberosum (Potato) PE=1 SV=1	C	Energy production and conversion	PREDICTED: NAD-dependent malic enzyme 59 kDa isoform, mitochondrial [Solanum lycopersicum]	biological process: metabolic process (GO:0008152);; biological process: single-organism process (GO:0044699);; molecular function: catalytic activity (GO:0003824);; molecular function: binding (GO:0005488);; cellular component: cell (GO:0005623);; cellular component: membrane-enclosed lumen (GO:0031974);; cellular component: organelle (GO:0043226);; cellular component: organelle part (GO:0044422…
gene:Sme2.5_00099.1_g00004	--	0.0560545	5	0.082187	7	0.029922	3	1.11533	83	0.956972	70	3.00421	212	1.48844e-05	2.93915	up	--	--	Molecular Function: nucleic acid binding (GO:0003676);; Molecular Function: metal ion binding (GO:0046872);;	--	--	[R]	General function prediction only	Zinc finger, C2H2 type	Protein indeterminate-domain 1 {ECO:0000303|PubMed:16784536} OS=Arabidopsis thaliana (Mouse-ear cress) PE=1 SV=1	R	General function prediction only	unknown [Solanum melongena]	molecular function: binding (GO:0005488)
gene:Sme2.5_05302.1_g00003	--	0	0	0	0	0	0	1.24297	83	0.694133	46	0.673833	43	7.08318e-06	3.97113	up	--	--	Biological Process: metabolic process (GO:0008152);; Molecular Function: transferase activity, transferring hexosyl groups (GO:0016758);;	--	--	[GC]	Carbohydrate transport and metabolism;; Energy production and conversion	UDP-glucoronosyl and UDP-glucosyl transferase	7-deoxyloganetin glucosyltransferase GN=UGT85A24 OS=Gardenia jasminoides (Cape jasmine) PE=1 SV=1	CG	Energy production and conversion;; Carbohydrate transport and metabolism	PREDICTED: 7-deoxyloganetin glucosyltransferase-like [Solanum lycopersicum]	biological process: metabolic process (GO:0008152);; molecular function: catalytic activity (GO:0003824)
gene:Sme2.5_00641.1_g00003	--	1.26818	68	1.10502	60	1.43134	76	6.9911	392	6.70129	362	23.4126	1244	5.08497e-05	2.0336	up	[QR]	Secondary metabolites biosynthesis, transport and catabolism;; General function prediction only	Cellular Component: vacuolar membrane (GO:0005774);; Molecular Function: methyltransferase activity (GO:0008168);; Biological Process: methylation (GO:0032259);;	--	--	--	--	Methyltransferase domain;; Methyltransferase domain;; Methyltransferase domain	--	R	General function prediction only	PREDICTED: uncharacterized protein LOC102588956 isoform X1 [Solanum tuberosum]	cellular component: cell (GO:0005623);; cellular component: membrane (GO:0016020);; cellular component: organelle (GO:0043226);; cellular component: organelle part (GO:0044422);; cellular component: cell part (GO:0044464);; molecular function: catalytic activity (GO:0003824);; biological process: metabolic process (GO:0008152)
gene:Sme2.5_05431.1_g00003	--	0.628548	70	0.744249	84	0.512847	56	2.43695	272	3.72561	409	4.99052	535	0.00628506	1.42704	up	[R]	General function prediction only	Molecular Function: protein kinase activity (GO:0004672);; Molecular Function: ATP binding (GO:0005524);; Biological Process: protein phosphorylation (GO:0006468);; Cellular Component: chloroplast (GO:0009507);;	K08869|0|sot:102581356|K08869 aarF domain-containing kinase | (RefSeq) uncharacterized protein sll0005	--	[R]	General function prediction only	ABC1 family;; Phosphotransferase enzyme family	Uncharacterized aarF domain-containing protein kinase At1g79600, chloroplastic (Precursor) GN=At1g79600 OS=Arabidopsis thaliana (Mouse-ear cress) PE=2 SV=1	R	General function prediction only	PREDICTED: uncharacterized aarF domain-containing protein kinase At1g79600, chloroplastic-like [Solanum tuberosum]	biological process: metabolic process (GO:0008152);; biological process: cellular process (GO:0009987);; molecular function: catalytic activity (GO:0003824);; molecular function: binding (GO:0005488);; cellular component: cell (GO:0005623);; cellular component: organelle (GO:0043226);; cellular component: cell part (GO:0044464)
gene:Sme2.5_04359.1_g00004	--	2.29223	153.5	1.82193	126	2.76252	181	9.86288	662	8.72522	580	14.0136	905	0.000160043	1.23545	up	--	--	Molecular Function: protein dimerization activity (GO:0046983);;	--	--	--	--	Helix-loop-helix DNA-binding domain	Transcription factor BIM2 GN=T6L1.19 OS=Arabidopsis thaliana (Mouse-ear cress) PE=1 SV=1	K	Transcription	PREDICTED: transcription factor BIM2 [Nicotiana tomentosiformis]	molecular function: binding (GO:0005488)
gene:Sme2.5_07244.1_g00001	--	0.245566	26	0.18128	30	0.309852	22	1.96991	139	2.14602	146	3.4071	267	0.000894478	1.67274	up	--	--	Biological Process: immune response (GO:0006955);; Biological Process: cell death (GO:0008219);;	--	--	--	--	Protein of unknown function (DUF1264);; MAC/Perforin domain	MACPF domain-containing protein CAD1 GN=CAD1 OS=Arabidopsis thaliana (Mouse-ear cress) PE=2 SV=1	S	Function unknown	PREDICTED: MACPF domain-containing protein CAD1-like [Solanum tuberosum]	biological process: immune system process (GO:0002376);; biological process: response to stimulus (GO:0050896);; biological process: cellular process (GO:0009987);; biological process: single-organism process (GO:0044699)
gene:Sme2.5_01194.1_g00003	--	0	0	0	0	0	0	0.543098	60	0.067486	8	1.21874	127	0.000311199	3.40828	up	[K]	Transcription	Molecular Function: transcription factor activity, sequence-specific DNA binding (GO:0003700);; Cellular Component: nucleus (GO:0005634);; Biological Process: regulation of transcription, DNA-templated (GO:0006355);; Biological Process: epidermal cell fate specification (GO:0009957);; Biological Process: negative regulation of trichoblast fate specification (GO:0010062);; Molecular Function: sequ…	K09338|0|sly:101265216|K09338 homeobox-leucine zipper protein | (RefSeq) homeobox-leucine zipper protein GLABRA 2	--	--	--	START domain;; Homeobox domain	Homeobox-leucine zipper protein GLABRA 2 GN=F19K16.20 OS=Arabidopsis thaliana (Mouse-ear cress) PE=2 SV=3	K	Transcription	PREDICTED: homeobox-leucine zipper protein GLABRA 2 [Solanum lycopersicum]	biological process: biological regulation (GO:0065007);; molecular function: nucleic acid binding transcription factor activity (GO:0001071);; cellular component: cell (GO:0005623);; cellular component: organelle (GO:0043226);; cellular component: cell part (GO:0044464);; biological process: cellular process (GO:0009987);; biological process: developmental process (GO:0032502);; biological proces…
gene:Sme2.5_00536.1_g00012	--	0.716476	22	0.817144	25	0.615807	19	4.55614	139	2.45821	74	10.3541	301	0.00845412	1.64745	up	[J]	Translation, ribosomal structure and biogenesis	Molecular Function: structural constituent of ribosome (GO:0003735);; Cellular Component: ribosome (GO:0005840);; Biological Process: translation (GO:0006412);;	K02929|1.13909e-32|mdm:103434943|K02929 large subunit ribosomal protein L44e | (RefSeq) 60S ribosomal protein L44-like	Ribosome (ko03010)	[J]	Translation, ribosomal structure and biogenesis	Ribosomal protein L44;; Ribosomal protein L44	60S ribosomal protein L44 GN=RPL44 OS=Gossypium hirsutum (Upland cotton) PE=3 SV=3	J	Translation, ribosomal structure and biogenesis	unnamed protein product [Vitis vinifera]	molecular function: structural molecule activity (GO:0005198);; cellular component: cell (GO:0005623);; cellular component: macromolecular complex (GO:0032991);; cellular component: organelle (GO:0043226);; cellular component: cell part (GO:0044464);; biological process: metabolic process (GO:0008152);; biological process: cellular process (GO:0009987)
gene:Sme2.5_02626.1_g00001	--	1.89925	178.5	1.06346	89	2.73504	268	13.0152	1356	10.2944	1039	31.2341	3395	3.45184e-05	2.21259	up	[RTKL]	General function prediction only;; Signal transduction mechanisms;; Transcription;; Replication, recombination and repair	Molecular Function: nucleotide binding (GO:0000166);; Molecular Function: protein serine/threonine kinase activity (GO:0004674);;	--	--	--	--	Protein kinase domain;; Protein tyrosine kinase;; Universal stress protein family	Proline-rich receptor-like protein kinase PERK12 OS=Arabidopsis thaliana (Mouse-ear cress) PE=2 SV=2	T	Signal transduction mechanisms	PREDICTED: probable receptor-like serine/threonine-protein kinase At5g57670 [Solanum lycopersicum]	molecular function: binding (GO:0005488);; biological process: metabolic process (GO:0008152);; biological process: cellular process (GO:0009987);; molecular function: catalytic activity (GO:0003824)
gene:Sme2.5_02788.1_g00002	--	0.055049	5	0.019939	2	0.090159	8	1.32519	110	0.858808	66	2.60318	216	3.51435e-06	3.10918	up	--	--	Molecular Function: transcription factor activity, sequence-specific DNA binding (GO:0003700);; Biological Process: regulation of transcription, DNA-templated (GO:0006355);;	--	--	--	--	TCP family transcription factor	Transcription factor TCP8 GN=TCP8 OS=Arabidopsis thaliana (Mouse-ear cress) PE=1 SV=1	K	Transcription	PREDICTED: transcription factor TCP8-like [Solanum tuberosum]	biological process: biological regulation (GO:0065007);; molecular function: nucleic acid binding transcription factor activity (GO:0001071)
gene:Sme2.5_06576.1_g00001	--	3.05645	240	2.3823	175	3.73061	305	2.66215	90	2.77074	101	3.43136	112	3.11486e-06	-2.02552	down	--	--	--	--	--	[T]	Signal transduction mechanisms	NB-ARC domain	Putative late blight resistance protein homolog R1B-16 GN=R1B-16 OS=Solanum demissum (Wild potato) PE=3 SV=1	T	Signal transduction mechanisms	PREDICTED: putative late blight resistance protein homolog R1A-3 [Solanum lycopersicum]	--
Solanum_melongena_newGene_2464	--	3.86871	153.5	3.93002	158	3.80739	149	1.79706	72	1.90256	75	0.70149	27	0.00805915	-1.89535	down	--	--	--	--	--	--	--	--	--	--	--	hypothetical protein BC332_03975 [Capsicum chinense]	--
gene:Sme2.5_04043.1_g00004	--	1.35758	96	0.901535	65	1.81363	127	9.21655	661	9.20284	647	9.83482	675	7.90811e-05	1.80017	up	[Q]	Secondary metabolites biosynthesis, transport and catabolism	Molecular Function: oxidoreductase activity (GO:0016491);; Molecular Function: metal ion binding (GO:0046872);;	--	--	[QI]	Secondary metabolites biosynthesis, transport and catabolism;; Lipid transport and metabolism	Cytochrome P450	Alkane hydroxylase MAH1 {ECO:0000303|PubMed:17905869} OS=Arabidopsis thaliana (Mouse-ear cress) PE=2 SV=1	Q	Secondary metabolites biosynthesis, transport and catabolism	PREDICTED: cytochrome P450 86B1-like [Solanum tuberosum]	molecular function: catalytic activity (GO:0003824);; molecular function: binding (GO:0005488)
gene:Sme2.5_00008.1_g00032	--	0.289113	24.5	0.234687	20	0.343539	29	3.79129	243	3.36335	203	5.2638	339	1.49053e-08	2.32792	up	--	--	--	--	--	--	--	Helix-loop-helix DNA-binding domain	Transcription factor ICE1 OS=Arabidopsis thaliana (Mouse-ear cress) PE=1 SV=1	K	Transcription	transcription factor ICE1-like [Solanum lycopersicum]	--
gene:Sme2.5_00569.1_g00012	--	0.585989	153	0.486788	129	0.685189	177	3.29867	875	2.3297	606	7.51252	1906	3.00503e-05	1.73755	up	--	--	--	K00921|0|sly:101260812|K00921 1-phosphatidylinositol-3-phosphate 5-kinase [EC:2.7.1.150] | (RefSeq) putative 1-phosphatidylinositol-3-phosphate 5-kinase FAB1C	Inositol phosphate metabolism (ko00562);; Phosphatidylinositol signaling system (ko04070);; Phagosome (ko04145)	[T]	Signal transduction mechanisms	Phosphatidylinositol-4-phosphate 5-Kinase;; TCP-1/cpn60 chaperonin family	Putative 1-phosphatidylinositol-3-phosphate 5-kinase FAB1C GN=FAB1C OS=Arabidopsis thaliana (Mouse-ear cress) PE=2 SV=1	T	Signal transduction mechanisms	PREDICTED: putative 1-phosphatidylinositol-3-phosphate 5-kinase FAB1C [Solanum lycopersicum]	--
gene:Sme2.5_03333.1_g00010	--	1.7505	148	1.39958	122	2.10142	174	0.311377	28	0.094277	9	0.300097	25	5.79134e-11	-3.45836	down	--	--	Molecular Function: ATP binding (GO:0005524);; Cellular Component: cytoplasm (GO:0005737);; Biological Process: plant-type hypersensitive response (GO:0009626);; Cellular Component: membrane (GO:0016020);; Biological Process: metal ion transport (GO:0030001);; Molecular Function: ADP binding (GO:0043531);; Molecular Function: metal ion binding (GO:0046872);;	--	--	[T]	Signal transduction mechanisms	Protein of unknown function (DUF3542);; NB-ARC domain	Late blight resistance protein R1-A GN=R1A OS=Solanum demissum (Wild potato) PE=3 SV=1	T	Signal transduction mechanisms	late blight resistance protein, identical [Solanum demissum]	molecular function: binding (GO:0005488);; cellular component: cell (GO:0005623);; cellular component: cell part (GO:0044464);; biological process: immune system process (GO:0002376);; biological process: cellular process (GO:0009987);; biological process: single-organism process (GO:0044699);; biological process: response to stimulus (GO:0050896);; cellular component: membrane (GO:0016020);; bio…
gene:Sme2.5_01074.1_g00009	--	0.311377	35	0.225337	26	0.397417	44	1.36156	155	1.20665	117	2.65413	291	0.00716781	1.32501	up	--	--	--	--	--	--	--	Plant protein of unknown function (DUF639)	--	S	Function unknown	PREDICTED: uncharacterized protein LOC102583411 [Solanum tuberosum]	--
Solanum_melongena_newGene_3417	--	464.903	16692	515.163	18732	414.643	14652	101.222	3776	233.692	8124	52.885	1886	0.00269519	-2.21378	down	--	--	--	--	--	--	--	Domain of unknown function (DUF569);; Fascin domain	--	--	--	PREDICTED: uncharacterized protein LOC102581123 [Solanum tuberosum]	--
gene:Sme2.5_09320.1_g00004	--	1.10254	54.5	0.869502	51	1.33557	58	0.627072	26	0.805189	30	0.638254	22	0.00735845	-1.72644	down	--	--	Molecular Function: binding (GO:0005488);;	--	--	--	--	--	--	--	--	transposase [Solanum demissum]	molecular function: binding (GO:0005488)
gene:Sme2.5_09049.1_g00003	--	0.03983	2	0	0	0.07966	4	0.87765	42	0.592516	28	3.02522	136	0.00117082	2.82749	up	[M]	Cell wall/membrane/envelope biogenesis	Cellular Component: endoplasmic reticulum (GO:0005783);; Biological Process: response to wounding (GO:0009611);; Biological Process: response to fungus (GO:0009620);; Biological Process: jasmonic acid biosynthetic process (GO:0009695);; Biological Process: response to jasmonic acid (GO:0009753);; Biological Process: xylem and phloem pattern formation (GO:0010051);; Biological Process: glucuronoxy…	K20893|0|sly:101257137|K20893 probable galacturonosyltransferase-like 1 [EC:2.4.1.-] | (RefSeq) probable galacturonosyltransferase-like 1	--	--	--	Glycosyl transferase family 8	Probable galacturonosyltransferase-like 2 GN=GATL2 OS=Arabidopsis thaliana (Mouse-ear cress) PE=2 SV=1	O	Posttranslational modification, protein turnover, chaperones	PREDICTED: probable galacturonosyltransferase-like 1 [Solanum lycopersicum]	cellular component: cell (GO:0005623);; cellular component: organelle (GO:0043226);; cellular component: cell part (GO:0044464);; biological process: response to stimulus (GO:0050896);; biological process: multi-organism process (GO:0051704);; biological process: metabolic process (GO:0008152);; biological process: cellular process (GO:0009987);; biological process: single-organism process (GO:00…
gene:Sme2.5_00008.1_g00041	--	3.44036	185.5	3.4007	186	3.48002	185	14.6039	798	13.6927	734	29.2735	1530	4.84398e-05	1.38822	up	--	--	--	K11982|5.07636e-144|sot:102583669|K11982 E3 ubiquitin-protein ligase RNF115/126 [EC:2.3.2.27] | (RefSeq) E3 ubiquitin-protein ligase CIP8	--	[O]	Posttranslational modification, protein turnover, chaperones	Ring finger domain;; zinc-finger;; Zinc finger, C3HC4 type (RING finger);; Zinc finger, C3HC4 type (RING finger)	E3 ubiquitin-protein ligase CIP8 GN=CIP8 OS=Arabidopsis thaliana (Mouse-ear cress) PE=1 SV=1	O	Posttranslational modification, protein turnover, chaperones	PREDICTED: E3 ubiquitin-protein ligase CIP8-like [Solanum tuberosum]	--
gene:Sme2.5_01503.1_g00001	--	10.357	398.5	10.0668	393	10.6472	404	8.1411	316	7.8878	301	13.4373	499	0.00143832	-1.05502	down	[L]	Replication, recombination and repair	Molecular Function: binding (GO:0005488);;	--	--	[R]	General function prediction only	Reverse transcriptase (RNA-dependent DNA polymerase);; Reverse transcriptase (RNA-dependent DNA polymerase);; Retroviral aspartyl protease;; Integrase core domain;; Retrotransposon gag protein	Auxilin-related protein 2 GN=At4g12770 OS=Arabidopsis thaliana (Mouse-ear cress) PE=1 SV=1	L	Replication, recombination and repair	PREDICTED: uncharacterized protein LOC104216908 [Nicotiana sylvestris]	molecular function: binding (GO:0005488)
gene:Sme2.5_00426.1_g00008	--	10.3982	570	8.41341	459	12.383	681	6.95444	362	5.02279	277	7.41872	373	1.16648e-05	-1.60923	down	--	--	--	--	--	[A]	RNA processing and modification	Putative methyltransferase	--	A	RNA processing and modification	PREDICTED: methyltransferase-like protein 23 [Solanum lycopersicum]	--
gene:Sme2.5_00058.1_g00009	--	0.146355	18.5	0.080756	11	0.211954	26	0.9149	114	0.812632	101	1.61755	193	0.00126988	1.75775	up	[J]	Translation, ribosomal structure and biogenesis	Biological Process: nucleobase-containing compound metabolic process (GO:0006139);; Biological Process: phosphate-containing compound metabolic process (GO:0006796);; Biological Process: lipid biosynthetic process (GO:0008610);; Biological Process: plastid organization (GO:0009657);; Biological Process: aromatic compound biosynthetic process (GO:0019438);; Biological Process: organophosphate meta…	--	--	--	--	S1 RNA binding domain	--	A	RNA processing and modification	PREDICTED: uncharacterized protein LOC102596782 [Solanum tuberosum]	biological process: metabolic process (GO:0008152);; biological process: cellular process (GO:0009987);; biological process: single-organism process (GO:0044699);; biological process: cellular component organization or biogenesis (GO:0071840)
gene:Sme2.5_00038.1_g00020	--	1.00492	154	0.604868	95	1.40498	213	10.5831	1355	8.01877	937	20.2042	2309	8.52284e-08	2.21479	up	[Z]	Cytoskeleton	Biological Process: RNA splicing, via endonucleolytic cleavage and ligation (GO:0000394);; Molecular Function: microtubule motor activity (GO:0003777);; Molecular Function: ATP binding (GO:0005524);; Cellular Component: cytoplasm (GO:0005737);; Cellular Component: kinesin complex (GO:0005871);; Cellular Component: microtubule (GO:0005874);; Biological Process: microtubule-based movement (GO:00070…	K10395|0|sot:102588053|K10395 kinesin family member 4/21/27 | (RefSeq) kinesin-like protein FRA1	--	[Z]	Cytoskeleton	Kinesin motor domain	Kinesin-like protein FLA10 GN=FLA10 OS=Chlamydomonas reinhardtii (Chlamydomonas smithii) PE=1 SV=1	Z	Cytoskeleton	PREDICTED: chromosome-associated kinesin KIF4-like [Solanum tuberosum]	biological process: metabolic process (GO:0008152);; biological process: cellular process (GO:0009987);; molecular function: catalytic activity (GO:0003824);; molecular function: binding (GO:0005488);; cellular component: cell (GO:0005623);; cellular component: cell part (GO:0044464);; cellular component: macromolecular complex (GO:0032991);; cellular component: organelle (GO:0043226);; cellular …
gene:Sme2.5_00942.1_g00006	--	1.71687	248.5	2.13464	312	1.29911	185	0.98129	144	1.07592	155	1.2555	176	0.0041934	-1.50481	down	[Z]	Cytoskeleton	Molecular Function: microtubule motor activity (GO:0003777);; Molecular Function: ATP binding (GO:0005524);; Cellular Component: cytoplasm (GO:0005737);; Cellular Component: kinesin complex (GO:0005871);; Cellular Component: microtubule (GO:0005874);; Biological Process: microtubule-based movement (GO:0007018);; Molecular Function: microtubule binding (GO:0008017);;	K10398|0|sot:102603894|K10398 kinesin family member 11 | (RefSeq) 125 kDa kinesin-related protein-like	--	[Z]	Cytoskeleton	Kinesin motor domain	125 kDa kinesin-related protein GN=TKRP125 OS=Nicotiana tabacum (Common tobacco) PE=1 SV=1	Z	Cytoskeleton	PREDICTED: 125 kDa kinesin-related protein-like [Solanum tuberosum]	molecular function: catalytic activity (GO:0003824);; molecular function: binding (GO:0005488);; cellular component: cell (GO:0005623);; cellular component: cell part (GO:0044464);; cellular component: macromolecular complex (GO:0032991);; cellular component: organelle (GO:0043226);; cellular component: organelle part (GO:0044422);; cellular component: supramolecular complex (GO:0099080);; biolog…
Solanum_melongena_newGene_5483	--	2.30821	72	2.23399	68	2.38244	76	1.04803	34	1.20894	43	2.17749	60	0.00307356	-1.51172	down	--	--	--	K02882|6.112e-08|csv:105434495|K02882 large subunit ribosomal protein L18Ae | (RefSeq) 60S ribosomal protein L18a-2-like	Ribosome (ko03010)	[J]	Translation, ribosomal structure and biogenesis	--	60S ribosomal protein L18a-2 OS=Arabidopsis thaliana OX=3702 GN=RPL18AB PE=1 SV=2	J	Translation, ribosomal structure and biogenesis	PREDICTED: 60S ribosomal protein L18a-like [Nicotiana tomentosiformis]	--
gene:Sme2.5_07644.1_g00004	--	0.987378	77.5	0.617103	50	1.35765	105	5.3205	424	3.98721	312	12.1138	923	0.000407233	1.69755	up	--	--	Cellular Component: integral component of membrane (GO:0016021);;	K15285|0|sot:102583124|K15285 solute carrier family 35, member E3 | (RefSeq) uncharacterized membrane protein At1g06890-like	--	[GE]	Carbohydrate transport and metabolism;; Amino acid transport and metabolism	Triose-phosphate Transporter family;; EamA-like transporter family;; UAA transporter family;; Nucleotide-sugar transporter	Uncharacterized membrane protein At1g06890 GN=At1g06890 OS=Arabidopsis thaliana (Mouse-ear cress) PE=1 SV=1	G	Carbohydrate transport and metabolism	PREDICTED: uncharacterized membrane protein At1g06890-like [Solanum tuberosum]	cellular component: membrane (GO:0016020);; cellular component: membrane part (GO:0044425)
gene:Sme2.5_02588.1_g00001	--	0.242955	46	0.195864	38	0.290046	54	1.01077	193	0.967525	143	1.91827	318	0.00689662	1.18483	up	--	--	--	--	--	--	--	Plant protein of unknown function (DUF863)	--	S	Function unknown	PREDICTED: uncharacterized protein LOC101251675 isoform X1 [Solanum lycopersicum]	--
gene:Sme2.5_02823.1_g00005	--	0.571909	39.5	0.089397	7	1.05442	72	14.6381	1033	11.9846	831	36.5137	2466	2.32801e-07	3.53048	up	[V]	Defense mechanisms	--	K03327|0|sly:101262995|K03327 multidrug resistance protein, MATE family | (RefSeq) protein DETOXIFICATION 35	--	[R]	General function prediction only	MatE	Protein TRANSPARENT TESTA 12 GN=F17J16_80 OS=Arabidopsis thaliana (Mouse-ear cress) PE=2 SV=1	V	Defense mechanisms	PREDICTED: protein TRANSPARENT TESTA 12 [Solanum lycopersicum]	--
gene:Sme2.5_11508.1_g00002	--	1.01989	64	0.813375	53	1.2264	75	5.28893	318	3.80488	232	8.50259	486	0.000289897	1.38646	up	--	--	Biological Process: metabolic process (GO:0008152);;	--	--	[HC]	Coenzyme transport and metabolism;; Energy production and conversion	FAD binding domain	--	CH	Energy production and conversion;; Coenzyme transport and metabolism	PREDICTED: uncharacterized protein LOC102592606 [Solanum tuberosum]	biological process: metabolic process (GO:0008152)
gene:Sme2.5_02035.1_g00006	--	3.25686	130.5	2.80468	113	3.70903	148	15.0996	606	10.8014	430	43.5007	1594	0.00146885	1.55155	up	--	--	Molecular Function: structural constituent of ribosome (GO:0003735);; Cellular Component: ribosome (GO:0005840);; Biological Process: translation (GO:0006412);;	K02993|2.18785e-135|sot:102577530|K02993 small subunit ribosomal protein S7e | (RefSeq) ribosomal protein S7-like protein	Ribosome (ko03010)	[J]	Translation, ribosomal structure and biogenesis	Ribosomal protein S7e	40S ribosomal protein S7 GN=RPS7 OS=Avicennia marina (Grey mangrove) PE=2 SV=1	J	Translation, ribosomal structure and biogenesis	ribosomal protein S7-like protein [Solanum tuberosum]	molecular function: structural molecule activity (GO:0005198);; cellular component: cell (GO:0005623);; cellular component: macromolecular complex (GO:0032991);; cellular component: organelle (GO:0043226);; cellular component: cell part (GO:0044464);; biological process: metabolic process (GO:0008152);; biological process: cellular process (GO:0009987)
gene:Sme2.5_00283.1_g00007	--	1.35328	88.5	1.78663	117	0.91992	60	7.88343	515	5.37993	336	13.702	854	0.0059764	1.47653	up	[RTKL]	General function prediction only;; Signal transduction mechanisms;; Transcription;; Replication, recombination and repair	Molecular Function: protein serine/threonine kinase activity (GO:0004674);; Molecular Function: ATP binding (GO:0005524);; Biological Process: protein phosphorylation (GO:0006468);; Biological Process: plant-type hypersensitive response (GO:0009626);;	K13436|2.42169e-96|sot:102603202|K13436 pto-interacting protein 1 [EC:2.7.11.1] | (RefSeq) pto-interacting protein 1-like	Plant-pathogen interaction (ko04626)	[T]	Signal transduction mechanisms	Protein tyrosine kinase;; Protein kinase domain	Pto-interacting protein 1 OS=Solanum lycopersicum (Tomato) PE=1 SV=2	T	Signal transduction mechanisms	PREDICTED: pto-interacting protein 1-like isoform X1 [Solanum tuberosum]	biological process: metabolic process (GO:0008152);; biological process: cellular process (GO:0009987);; molecular function: catalytic activity (GO:0003824);; molecular function: binding (GO:0005488);; biological process: immune system process (GO:0002376);; biological process: single-organism process (GO:0044699);; biological process: response to stimulus (GO:0050896)
gene:Sme2.5_00427.1_g00010	--	1.36635	106.5	0.662194	53	2.0705	160	5.96083	472	5.16786	400	11.4407	863	0.00827585	1.3817	up	[T]	Signal transduction mechanisms	Molecular Function: protein serine/threonine phosphatase activity (GO:0004722);; Biological Process: protein dephosphorylation (GO:0006470);; Molecular Function: metal ion binding (GO:0046872);;	--	--	[T]	Signal transduction mechanisms	Protein phosphatase 2C	Probable protein phosphatase 2C 60 OS=Oryza sativa subsp. japonica (Rice) PE=2 SV=1	T	Signal transduction mechanisms	PREDICTED: probable protein phosphatase 2C 64-like [Solanum tuberosum]	biological process: metabolic process (GO:0008152);; biological process: cellular process (GO:0009987);; molecular function: catalytic activity (GO:0003824);; molecular function: binding (GO:0005488)
gene:Sme2.5_04756.1_g00002	--	0.37372	18.5	0.225287	13	0.522153	24	2.84785	139	2.34398	111	5.2673	247	6.42571e-05	2.00993	up	--	--	--	--	--	--	--	--	--	S	Function unknown	PREDICTED: uncharacterized protein LOC101248551 [Solanum lycopersicum]	--
gene:Sme2.5_06056.1_g00004	--	0	0	0	0	0	0	0.403099	41	0.263058	27	1.2554	71	2.05537e-05	3.79355	up	[D]	Cell cycle control, cell division, chromosome partitioning	Biological Process: cellular metabolic process (GO:0044237);;	K03495|8.43178e-177|vvi:100243047|K03495 tRNA uridine 5-carboxymethylaminomethyl modification enzyme | (RefSeq) tRNA uridine 5-carboxymethylaminomethyl modification enzyme MnmG	--	[J]	Translation, ribosomal structure and biogenesis	Glucose inhibited division protein A;; FAD dependent oxidoreductase;; FAD binding domain	--	J	Translation, ribosomal structure and biogenesis	PREDICTED: uncharacterized protein F52H3.2 [Vitis vinifera]	biological process: metabolic process (GO:0008152);; biological process: cellular process (GO:0009987)
gene:Sme2.5_12193.1_g00001	--	0.09254	9.5	0	0	0.18508	19	7.61081	768	5.37921	532	8.03854	757	1.69134e-09	4.27337	up	--	--	--	K15404|0|sot:102599091|K15404 aldehyde decarbonylase [EC:4.1.99.5] | (RefSeq) protein ECERIFERUM 1-like	Cutin, suberine and wax biosynthesis (ko00073)	--	--	WAX2 C-terminal domain;; Fatty acid hydroxylase superfamily	Protein ECERIFERUM 1 GN=CER1 OS=Arabidopsis thaliana (Mouse-ear cress) PE=1 SV=1	I	Lipid transport and metabolism	PREDICTED: protein ECERIFERUM 1-like [Solanum tuberosum]	--
gene:Sme2.5_01238.1_g00004	--	2.43613	70.5	1.79681	53	3.07544	88	10.7271	314	8.23267	236	21.7464	608	0.00159243	1.3671	up	--	--	Molecular Function: metal ion binding (GO:0046872);;	--	--	[O]	Posttranslational modification, protein turnover, chaperones	Ring finger domain;; RING-H2 zinc finger;; Zinc finger, C3HC4 type (RING finger);; Anaphase-promoting complex subunit 11 RING-H2 finger;; Zinc finger, C3HC4 type (RING finger)	RING-H2 finger protein ATL8 GN=ATL8 OS=Arabidopsis thaliana (Mouse-ear cress) PE=2 SV=2	O	Posttranslational modification, protein turnover, chaperones	PREDICTED: RING-H2 finger protein ATL8-like [Solanum lycopersicum]	molecular function: binding (GO:0005488)
gene:Sme2.5_00096.1_g00007	--	954.776	60832.5	1020.22	65845	889.331	55820	617.217	39894	655.115	41501	536.002	33126	0.00295101	-1.46526	down	--	--	Biological Process: anthocyanin-containing compound biosynthetic process (GO:0009718);; Biological Process: quercetin O-glucoside biosynthetic process (GO:0033303);; Biological Process: kaempferol O-glucoside biosynthetic process (GO:0033330);; Biological Process: cyanidin 3-O-glucoside biosynthetic process (GO:0033485);; Molecular Function: kaempferol 3-O-galactosyltransferase activity (GO:00338…	K13269|0|sot:102580477|K13269 kaempferol 3-O-beta-D-galactosyltransferase [EC:2.4.1.234] | (RefSeq) kaempferol 3-O-beta-D-galactosyltransferase-like	Flavone and flavonol biosynthesis (ko00944)	[GC]	Carbohydrate transport and metabolism;; Energy production and conversion	UDP-glucoronosyl and UDP-glucosyl transferase	Kaempferol 3-O-beta-D-galactosyltransferase (Precursor) OS=Petunia hybrida (Petunia) PE=1 SV=1	CG	Energy production and conversion;; Carbohydrate transport and metabolism	PREDICTED: kaempferol 3-O-beta-D-galactosyltransferase-like [Nicotiana sylvestris]	biological process: metabolic process (GO:0008152);; biological process: single-organism process (GO:0044699);; molecular function: catalytic activity (GO:0003824)
gene:Sme2.5_05238.1_g00003	--	9.08157	312.5	9.8454	343	8.31773	282	0.83128	29	0.457095	16	0.237691	8	3.51523e-12	-4.33067	down	--	--	--	--	--	--	--	--	--	--	--	--	--
gene:Sme2.5_03973.1_g00002	--	0.350546	24.5	0.165099	12	0.535993	37	2.29584	163	1.94374	135	6.59995	448	0.000844318	2.05562	up	[RTKL]	General function prediction only;; Signal transduction mechanisms;; Transcription;; Replication, recombination and repair	Molecular Function: protein kinase activity (GO:0004672);; Biological Process: phosphorylation (GO:0016310);;	--	--	[T]	Signal transduction mechanisms	Protein kinase domain;; Protein tyrosine kinase	Probable receptor-like protein kinase At1g33260 GN=At1g33260 OS=Arabidopsis thaliana (Mouse-ear cress) PE=2 SV=1	T	Signal transduction mechanisms	PREDICTED: probable receptor-like protein kinase At1g33260-like [Solanum tuberosum]	biological process: metabolic process (GO:0008152);; biological process: cellular process (GO:0009987);; molecular function: catalytic activity (GO:0003824)
gene:Sme2.5_03329.1_g00006	--	6.01884	396	6.0755	405	5.96218	387	3.71242	251	4.5477	298	5.00293	320	0.00204057	-1.31766	down	--	--	Molecular Function: cysteine-type endopeptidase activity (GO:0004197);; Biological Process: proteolysis (GO:0006508);;	K01369|0|sly:101263441|K01369 legumain [EC:3.4.22.34] | (RefSeq) vacuolar-processing enzyme	--	[O]	Posttranslational modification, protein turnover, chaperones	Peptidase C13 family	Vacuolar-processing enzyme (Precursor) OS=Phaseolus vulgaris (Kidney bean) PE=1 SV=1	O	Posttranslational modification, protein turnover, chaperones	PREDICTED: vacuolar-processing enzyme [Solanum tuberosum]	biological process: metabolic process (GO:0008152);; molecular function: catalytic activity (GO:0003824)
gene:Sme2.5_01096.1_g00009	--	0.585892	50.5	0.526792	46	0.644991	55	2.80203	242	2.19236	183	4.74149	385	0.00072322	1.35659	up	[RTKL]	General function prediction only;; Signal transduction mechanisms;; Transcription;; Replication, recombination and repair	Molecular Function: protein serine/threonine kinase activity (GO:0004674);; Molecular Function: ATP binding (GO:0005524);; Biological Process: protein phosphorylation (GO:0006468);;	K08819|0|sly:101268768|K08819 cyclin-dependent kinase 12/13 [EC:2.7.11.22 2.7.11.23] | (RefSeq) cyclin-dependent kinase C-2	--	[D]	Cell cycle control, cell division, chromosome partitioning	Protein kinase domain;; Protein tyrosine kinase	Cyclin-dependent kinase C-1 GN=OJ1562_H01.5 OS=Oryza sativa subsp. japonica (Rice) PE=2 SV=1	D	Cell cycle control, cell division, chromosome partitioning	PREDICTED: cyclin-dependent kinase C-2-like isoform X2 [Solanum lycopersicum]	biological process: metabolic process (GO:0008152);; biological process: cellular process (GO:0009987);; molecular function: catalytic activity (GO:0003824);; molecular function: binding (GO:0005488)
Solanum_melongena_newGene_2194	--	0.049674	7	0	0	0.099348	14	1.18882	163	1.25716	161	2.66049	336	1.22651e-05	3.24675	up	[O]	Posttranslational modification, protein turnover, chaperones	--	--	--	[O]	Posttranslational modification, protein turnover, chaperones	DnaJ domain	--	O	Posttranslational modification, protein turnover, chaperones	PREDICTED: uncharacterized protein LOC102591429 isoform X1 [Solanum tuberosum]	--
gene:Sme2.5_01562.1_g00008	--	0	0	0	0	0	0	0.561132	64	0.636959	71	1.16009	126	1.21876e-08	4.65001	up	[RTKL]	General function prediction only;; Signal transduction mechanisms;; Transcription;; Replication, recombination and repair	--	--	--	--	--	Protein tyrosine kinase;; Protein kinase domain;; S-locus glycoprotein family;; D-mannose binding lectin;; PAN-like domain	G-type lectin S-receptor-like serine/threonine-protein kinase RKS1 (Precursor) GN=RKS1 OS=Arabidopsis thaliana (Mouse-ear cress) PE=3 SV=3	T	Signal transduction mechanisms	PREDICTED: G-type lectin S-receptor-like serine/threonine-protein kinase At1g11410 isoform X1 [Solanum lycopersicum]	--
gene:Sme2.5_04427.1_g00007	--	5.02808	180.5	5.52896	196	4.52721	165	1.2667	48	0.811092	30	0.18331	7	0.000334711	-2.79994	down	[T]	Signal transduction mechanisms	Biological Process: response to stress (GO:0006950);;	--	--	--	--	Universal stress protein family	Universal stress protein A-like protein GN=At3g01520 OS=Arabidopsis thaliana (Mouse-ear cress) PE=1 SV=2	S	Function unknown	PREDICTED: uncharacterized protein LOC102583766 [Solanum tuberosum]	biological process: response to stimulus (GO:0050896)
gene:Sme2.5_00095.1_g00006	--	1.1089	75.5	0.862515	60	1.35529	91	5.82245	380	3.39467	231	9.75392	646	0.00167097	1.3793	up	--	--	--	--	--	[Z]	Cytoskeleton	CTLH/CRA C-terminal to LisH motif domain;; LisH	--	Z	Cytoskeleton	PREDICTED: glucose-induced degradation protein 8 homolog [Solanum tuberosum]	--
Solanum_melongena_newGene_6100	--	0.0890365	8.5	0.063246	6	0.114827	11	0.964187	85	1.06801	89	1.85506	157	2.6067e-05	2.43864	up	--	--	--	--	--	--	--	--	--	S	Function unknown	PREDICTED: uncharacterized protein LOC101264907 [Solanum lycopersicum]	--
gene:Sme2.5_04043.1_g00009	--	0.0799955	6	0	0	0.159991	12	3.1419	243	2.5218	191	6.40609	474	7.60048e-09	3.8972	up	--	--	Molecular Function: oxidoreductase activity (GO:0016491);; Molecular Function: metal ion binding (GO:0046872);;	--	--	[QI]	Secondary metabolites biosynthesis, transport and catabolism;; Lipid transport and metabolism	Cytochrome P450	Alkane hydroxylase MAH1 {ECO:0000303|PubMed:17905869} OS=Arabidopsis thaliana (Mouse-ear cress) PE=2 SV=1	Q	Secondary metabolites biosynthesis, transport and catabolism	PREDICTED: cytochrome P450 86B1-like [Solanum tuberosum]	molecular function: catalytic activity (GO:0003824);; molecular function: binding (GO:0005488)
gene:Sme2.5_00273.1_g00015	--	0.540269	36.5	0.40267	27	0.677869	46	2.31986	160	2.31587	149	5.62728	370	0.00235195	1.50533	up	[GER]	Carbohydrate transport and metabolism;; Amino acid transport and metabolism;; General function prediction only	Cellular Component: plastid (GO:0009536);; Cellular Component: membrane (GO:0016020);;	--	--	--	--	EamA-like transporter family	WAT1-related protein At3g02690, chloroplastic (Precursor) GN=At3g02690 OS=Arabidopsis thaliana (Mouse-ear cress) PE=2 SV=1	S	Function unknown	PREDICTED: WAT1-related protein At3g02690, chloroplastic-like [Solanum tuberosum]	cellular component: cell (GO:0005623);; cellular component: organelle (GO:0043226);; cellular component: cell part (GO:0044464);; cellular component: membrane (GO:0016020)
gene:Sme2.5_00013.1_g00025	--	2.82122	117.5	3.05009	124	2.59235	111	1.30198	50	0.859453	32	1.78024	71	5.87271e-06	-2.08421	down	--	--	Molecular Function: transcription factor activity, sequence-specific DNA binding (GO:0003700);; Biological Process: regulation of transcription, DNA-templated (GO:0006355);; Molecular Function: sequence-specific DNA binding (GO:0043565);;	--	--	--	--	WRKY DNA -binding domain	Probable WRKY transcription factor 41 GN=WRKY41 OS=Arabidopsis thaliana (Mouse-ear cress) PE=2 SV=2	K	Transcription	PREDICTED: probable WRKY transcription factor 53-like [Solanum tuberosum]	biological process: biological regulation (GO:0065007);; molecular function: nucleic acid binding transcription factor activity (GO:0001071);; molecular function: binding (GO:0005488)
gene:Sme2.5_06398.1_g00002	--	0.418136	56.5	0.409163	56	0.427109	57	2.47854	339	1.1389	154	3.50887	458	0.00764426	1.35687	up	--	--	Molecular Function: DNA binding (GO:0003677);; Cellular Component: nucleus (GO:0005634);; Biological Process: regulation of transcription, DNA-templated (GO:0006355);; Biological Process: auxin-activated signaling pathway (GO:0009734);; Molecular Function: protein dimerization activity (GO:0046983);; Biological Process: floral organ development (GO:0048437);; Biological Process: negative regulati…	--	--	--	--	Auxin response factor;; AUX/IAA family;; B3 DNA binding domain	Auxin response factor 2 GN=MTG10.3 OS=Arabidopsis thaliana (Mouse-ear cress) PE=1 SV=2	K	Transcription	PREDICTED: auxin response factor 2-like [Solanum tuberosum]	molecular function: binding (GO:0005488);; cellular component: cell (GO:0005623);; cellular component: organelle (GO:0043226);; cellular component: cell part (GO:0044464);; biological process: biological regulation (GO:0065007);; biological process: cellular process (GO:0009987);; biological process: signaling (GO:0023052);; biological process: single-organism process (GO:0044699);; biological pr…
gene:Sme2.5_00161.1_g00003	--	1.52285	79.5	0.766461	41	2.27923	118	21.3925	1135	23.6989	1232	83.9981	4259	1.09496e-09	3.3587	up	--	--	Cellular Component: extracellular region (GO:0005576);; Biological Process: unidimensional cell growth (GO:0009826);; Biological Process: plant-type cell wall loosening (GO:0009828);; Biological Process: plant-type cell wall modification involved in multidimensional cell growth (GO:0009831);; Cellular Component: membrane (GO:0016020);;	--	--	--	--	Pollen allergen;; Rare lipoprotein A (RlpA)-like double-psi beta-barrel	Expansin-A15 (Precursor) GN=T17M13.26 OS=Arabidopsis thaliana (Mouse-ear cress) PE=2 SV=2	R	General function prediction only	putative expansin [Capsicum annuum]	cellular component: extracellular region (GO:0005576);; biological process: cellular process (GO:0009987);; biological process: developmental process (GO:0032502);; biological process: growth (GO:0040007);; biological process: single-organism process (GO:0044699);; biological process: cellular component organization or biogenesis (GO:0071840);; cellular component: membrane (GO:0016020)
gene:Sme2.5_01980.1_g00017	--	0.028944	2.5	0	0	0.057888	5	0.3907	33	0.540415	45	3.52942	284	0.00118331	2.93332	up	[O]	Posttranslational modification, protein turnover, chaperones	--	K13963|3.38451e-107|sly:101265918|K13963 serpin B | (RefSeq) serpin-ZX-like	--	[V]	Defense mechanisms	Serpin (serine protease inhibitor);; Calcineurin-like phosphoesterase	Serpin-ZX GN=PAZX OS=Hordeum vulgare (Barley) PE=1 SV=1	V	Defense mechanisms	PREDICTED: serpin-ZX-like isoform X1 [Solanum lycopersicum]	--
gene:Sme2.5_28282.1_g00001	--	1.39016	47.5	1.71275	58	1.06757	37	0	0	0	0	0	0	3.19434e-11	-5.47356	down	--	--	--	--	--	[T]	Signal transduction mechanisms	--	Putative late blight resistance protein homolog R1A-4 GN=R1A-4 OS=Solanum demissum (Wild potato) PE=5 SV=2	T	Signal transduction mechanisms	PREDICTED: putative late blight resistance protein homolog R1B-12-like [Solanum tuberosum]	--
gene:Sme2.5_00175.1_g00018	--	5.49341	510.5	4.44069	367	6.54612	654	4.30286	454	2.3769	252	5.07455	471	0.00410581	-1.24883	down	[J]	Translation, ribosomal structure and biogenesis	Biological Process: tRNA dihydrouridine synthesis (GO:0002943);; Molecular Function: nucleic acid binding (GO:0003676);; Cellular Component: vacuole (GO:0005773);; Molecular Function: zinc ion binding (GO:0008270);; Molecular Function: tRNA dihydrouridine synthase activity (GO:0017150);; Molecular Function: flavin adenine dinucleotide binding (GO:0050660);; Biological Process: oxidation-reduction…	K05544|0|sot:102598558|K05544 tRNA-dihydrouridine synthase 3 [EC:1.3.1.89] | (RefSeq) tRNA-dihydrouridine(47) synthase [NAD(P)(+)]-like	--	[R]	General function prediction only	Dihydrouridine synthase (Dus);; ENTH domain;; Zinc finger C-x8-C-x5-C-x3-H type (and similar)	tRNA-dihydrouridine(47) synthase [NAD(P)(+)]-like GN=At4g38890 OS=Arabidopsis thaliana (Mouse-ear cress) PE=1 SV=2	J	Translation, ribosomal structure and biogenesis	PREDICTED: tRNA-dihydrouridine(47) synthase [NAD(P)(+)]-like [Solanum tuberosum]	biological process: metabolic process (GO:0008152);; biological process: cellular process (GO:0009987);; molecular function: binding (GO:0005488);; cellular component: cell (GO:0005623);; cellular component: organelle (GO:0043226);; cellular component: cell part (GO:0044464);; biological process: single-organism process (GO:0044699);; molecular function: catalytic activity (GO:0003824)
gene:Sme2.5_00646.1_g00014	--	5.50583	441.5	4.31049	352	6.70117	531	3.93787	322	4.27169	343	4.17302	327	0.00663766	-1.22626	down	--	--	Biological Process: proteolysis (GO:0006508);; Molecular Function: peptidase activity (GO:0008233);; Molecular Function: zinc ion binding (GO:0008270);;	K11985|0|sot:102582280|K11985 TRAF-interacting protein [EC:2.3.2.27] | (RefSeq) HIP1; E3 ubiquitin-protein ligase TRAIP	--	[O]	Posttranslational modification, protein turnover, chaperones	Ring finger domain	--	O	Posttranslational modification, protein turnover, chaperones	PREDICTED: TRAF-interacting protein-like [Solanum tuberosum]	biological process: metabolic process (GO:0008152);; molecular function: catalytic activity (GO:0003824);; molecular function: binding (GO:0005488)
gene:Sme2.5_00699.1_g00012	--	1.97677	196.5	1.37528	132	2.57825	261	7.43463	834	4.83695	531	14.3577	1543	0.00741279	1.22343	up	--	--	Molecular Function: GTPase activity (GO:0003924);; Molecular Function: GTP binding (GO:0005525);; Biological Process: obsolete GTP catabolic process (GO:0006184);;	--	--	[UR]	Intracellular trafficking, secretion, and vesicular transport;; General function prediction only	Dynamin central region;; Dynamin family;; Dynamin GTPase effector domain;; Wall-associated receptor kinase C-terminal	Dynamin-related protein 1E GN=T2O9.170 OS=Arabidopsis thaliana (Mouse-ear cress) PE=1 SV=1	U	Intracellular trafficking, secretion, and vesicular transport	PREDICTED: dynamin-related protein 1E [Solanum lycopersicum]	molecular function: catalytic activity (GO:0003824);; molecular function: binding (GO:0005488)
gene:Sme2.5_07383.1_g00001	--	0.0210145	2.5	0	0	0.042029	5	2.40442	237	2.20234	213	0.92444	87	8.84306e-07	3.92412	up	--	--	--	--	--	[R]	General function prediction only	PPR repeat family;; PPR repeat;; PPR repeat;; Pentatricopeptide repeat domain;; Tetratricopeptide repeat	Pentatricopeptide repeat-containing protein At1g71460, chloroplastic (Precursor) GN=PCMP-A3 OS=Arabidopsis thaliana (Mouse-ear cress) PE=2 SV=1	R	General function prediction only	PREDICTED: pentatricopeptide repeat-containing protein At1g71460, chloroplastic [Solanum lycopersicum]	--
gene:Sme2.5_05075.1_g00003	--	659.391	19959	703.216	21542	615.565	18376	383.039	11842	440.999	13331	326.274	9716	0.00245142	-1.54641	down	[L]	Replication, recombination and repair	Molecular Function: endonuclease activity (GO:0004519);; Molecular Function: exonuclease activity (GO:0004527);; Cellular Component: nucleus (GO:0005634);; Biological Process: double-strand break repair (GO:0006302);; Biological Process: meiotic cell cycle (GO:0007126);; Molecular Function: manganese ion binding (GO:0030145);; Biological Process: nucleic acid phosphodiester bond hydrolysis (GO:00…	K10865|0|sot:102587218|K10865 double-strand break repair protein MRE11 | (RefSeq) double-strand break repair protein MRE11	Homologous recombination (ko03440);; Non-homologous end-joining (ko03450)	[L]	Replication, recombination and repair	G10 protein;; Mre11 DNA-binding presumed domain;; Calcineurin-like phosphoesterase	Double-strand break repair protein MRE11 OS=Arabidopsis thaliana (Mouse-ear cress) PE=1 SV=1	L	Replication, recombination and repair	PREDICTED: double-strand break repair protein MRE11 isoform X2 [Nicotiana tomentosiformis]	biological process: metabolic process (GO:0008152);; biological process: cellular process (GO:0009987);; molecular function: catalytic activity (GO:0003824);; cellular component: cell (GO:0005623);; cellular component: organelle (GO:0043226);; cellular component: cell part (GO:0044464);; biological process: response to stimulus (GO:0050896);; molecular function: binding (GO:0005488)
gene:Sme2.5_00745.1_g00011	--	5.941	204.5	3.30563	117	8.57636	292	1.48022	53	2.27029	77	5.22699	108	5.90052e-05	-2.10082	down	--	--	--	--	--	--	--	--	--	S	Function unknown	PREDICTED: suppressor protein SRP40-like [Solanum tuberosum]	--
gene:Sme2.5_00810.1_g00020	--	0.111949	7	0.073417	5	0.150481	9	1.30686	65	1.18222	57	3.35475	151	0.000422471	2.31314	up	[J]	Translation, ribosomal structure and biogenesis	Molecular Function: structural constituent of ribosome (GO:0003735);; Cellular Component: nucleolus (GO:0005730);; Cellular Component: plasma membrane (GO:0005886);; Biological Process: translation (GO:0006412);; Cellular Component: cytosolic large ribosomal subunit (GO:0022625);;	K02885|3.35433e-118|sly:101265769|K02885 large subunit ribosomal protein L19e | (RefSeq) 60S ribosomal protein L19-3	Ribosome (ko03010)	[J]	Translation, ribosomal structure and biogenesis	Ribosomal protein L19e	60S ribosomal protein L19-2 GN=RPL19B OS=Arabidopsis thaliana (Mouse-ear cress) PE=2 SV=1	J	Translation, ribosomal structure and biogenesis	PREDICTED: 60S ribosomal protein L19-3-like [Nicotiana tomentosiformis]	molecular function: structural molecule activity (GO:0005198);; cellular component: cell (GO:0005623);; cellular component: organelle (GO:0043226);; cellular component: organelle part (GO:0044422);; cellular component: cell part (GO:0044464);; cellular component: membrane (GO:0016020);; biological process: metabolic process (GO:0008152);; biological process: cellular process (GO:0009987);; cellul…
gene:Sme2.5_01979.1_g00006	--	0.243524	59	0.26285	40	0.224197	78	2.13535	628	1.76408	434	3.82694	1095	8.41931e-10	2.47723	up	[F]	Nucleotide transport and metabolism	Molecular Function: aldehyde oxidase activity (GO:0004031);; Molecular Function: iron ion binding (GO:0005506);; Molecular Function: UDP-N-acetylmuramate dehydrogenase activity (GO:0008762);; Molecular Function: electron carrier activity (GO:0009055);; Biological Process: auxin biosynthetic process (GO:0009851);; Molecular Function: flavin adenine dinucleotide binding (GO:0050660);; Molecular Fun…	K09842|0|sly:543650|K09842 abscisic-aldehyde oxidase [EC:1.2.3.14] | (RefSeq) AO1, TAO1; aldehyde oxidase	Carotenoid biosynthesis (ko00906)	[F]	Nucleotide transport and metabolism	Molybdopterin-binding domain of aldehyde dehydrogenase;; FAD binding domain in molybdopterin dehydrogenase;; Aldehyde oxidase and xanthine dehydrogenase, a/b hammerhead domain;; CO dehydrogenase flavoprotein C-terminal domain;; [2Fe-2S] binding domain;; 2Fe-2S iron-sulfur cluster binding domain	Abscisic-aldehyde oxidase GN=F20F1.2 OS=Arabidopsis thaliana (Mouse-ear cress) PE=1 SV=1	F	Nucleotide transport and metabolism	PREDICTED: aldehyde oxidase isoform X1 [Solanum lycopersicum]	biological process: metabolic process (GO:0008152);; biological process: single-organism process (GO:0044699);; molecular function: catalytic activity (GO:0003824);; molecular function: binding (GO:0005488);; molecular function: electron carrier activity (GO:0009055);; biological process: cellular process (GO:0009987);; biological process: biological regulation (GO:0065007)
gene:Sme2.5_05137.1_g00006	--	0.220485	15.5	0.057866	5	0.383104	26	3.14192	161	2.22608	126	5.54039	316	0.000178171	2.39058	up	--	--	--	--	--	--	--	--	--	S	Function unknown	PREDICTED: uncharacterized protein LOC101256948 isoform X1 [Solanum lycopersicum]	--
gene:Sme2.5_16080.1_g00002	--	0	0	0	0	0	0	0.250868	7	2.96957	76	2.85614	71	0.000948129	3.1926	up	--	--	--	--	--	--	--	--	--	--	--	PREDICTED: uncharacterized protein LOC102599125 [Solanum tuberosum]	--
gene:Sme2.5_01078.1_g00004	--	0.33308	8	0	0	0.66616	16	6.47522	154	4.7046	107	11.9951	259	0.000749659	2.72339	up	--	--	--	--	--	--	--	--	--	--	--	--	--
gene:Sme2.5_03160.1_g00003	--	10.6098	405	13.1202	506	8.09944	304	6.02895	233	3.86851	147	8.6224	319	0.000331027	-1.72622	down	--	--	--	K20929|1.21758e-73|sly:101252095|K20929 glyoxal/methylglyoxal oxidase [EC:1.2.3.15] | (RefSeq) aldehyde oxidase GLOX1-like	--	--	--	Glyoxal oxidase N-terminus	--	R	General function prediction only	PREDICTED: uncharacterized protein LOC104217988 [Nicotiana sylvestris]	--
gene:Sme2.5_06106.1_g00002	--	1.51746	76.5	1.47455	61	1.56036	92	0.878512	45	0.807749	45	0.76568	54	0.00398966	-1.47848	down	[L]	Replication, recombination and repair	Molecular Function: binding (GO:0005488);; Biological Process: macromolecule metabolic process (GO:0043170);; Biological Process: primary metabolic process (GO:0044238);;	--	--	[R]	General function prediction only	--	--	R	General function prediction only	PREDICTED: uncharacterized protein LOC104218392 [Nicotiana sylvestris]	molecular function: binding (GO:0005488);; biological process: metabolic process (GO:0008152)
gene:Sme2.5_11483.1_g00002	--	0.0335355	1.5	0	0	0.067071	3	0.913741	40	0.754583	33	1.8123	76	0.000432303	2.94043	up	--	--	Cellular Component: extracellular region (GO:0005576);; Biological Process: unidimensional cell growth (GO:0009826);; Biological Process: plant-type cell wall loosening (GO:0009828);; Biological Process: plant-type cell wall modification involved in multidimensional cell growth (GO:0009831);; Biological Process: sexual reproduction (GO:0019953);;	--	--	--	--	Pollen allergen;; Rare lipoprotein A (RlpA)-like double-psi beta-barrel	Putative expansin-B2 (Precursor) OS=Arabidopsis thaliana (Mouse-ear cress) PE=3 SV=2	R	General function prediction only	beta expansin 1 precursor [Solanum tuberosum]	cellular component: extracellular region (GO:0005576);; biological process: cellular process (GO:0009987);; biological process: developmental process (GO:0032502);; biological process: growth (GO:0040007);; biological process: single-organism process (GO:0044699);; biological process: cellular component organization or biogenesis (GO:0071840);; biological process: reproduction (GO:0000003);; biol…
gene:Sme2.5_00016.1_g00006	--	0.234537	20	0.203609	16	0.265465	24	3.5445	312	3.16674	281	11.1604	968	1.9148e-10	3.28982	up	--	--	--	--	--	--	--	--	--	S	Function unknown	PREDICTED: reticulon-like protein B21-like [Solanum tuberosum]	--
gene:Sme2.5_01618.1_g00015	--	3.07338	286	2.48999	245	3.65677	327	2.37074	226	2.44371	191	3.63754	336	0.000548722	-1.12657	down	--	--	Molecular Function: zinc ion binding (GO:0008270);; Molecular Function: histone-lysine N-methyltransferase activity (GO:0018024);; Biological Process: histone lysine methylation (GO:0034968);;	--	--	[K]	Transcription	PHD-finger;; SET domain	Probable Histone-lysine N-methyltransferase ATXR5 (Precursor) GN=ATXR5 OS=Ricinus communis (Castor bean) PE=1 SV=1	K	Transcription	PREDICTED: histone-lysine N-methyltransferase ATXR5-like isoform X1 [Solanum tuberosum]	molecular function: binding (GO:0005488);; biological process: metabolic process (GO:0008152);; biological process: cellular process (GO:0009987);; biological process: cellular component organization or biogenesis (GO:0071840);; molecular function: catalytic activity (GO:0003824)
gene:Sme2.5_00003.1_g00005	--	3.37359	284	2.97995	273	3.76723	295	20.2208	1749	15.6904	1234	19.9801	1645	0.000183282	1.44626	up	[C]	Energy production and conversion	Molecular Function: aldehyde dehydrogenase [NAD(P)+] activity (GO:0004030);; Biological Process: cellular aldehyde metabolic process (GO:0006081);; Biological Process: oxidation-reduction process (GO:0055114);;	K00128|0|sly:101262822|K00128 aldehyde dehydrogenase (NAD+) [EC:1.2.1.3] | (RefSeq) SlALD3H1; aldehyde dehydrogenase family 3 member H1	Glycolysis / Gluconeogenesis (ko00010);; Pentose and glucuronate interconversions (ko00040);; Ascorbate and aldarate metabolism (ko00053);; Fatty acid degradation (ko00071);; Valine, leucine and isoleucine degradation (ko00280);; Lysine degradation (ko00310);; Arginine and proline metabolism (ko00330);; Histidine metabolism (ko00340);; Tryptophan metabolism (ko00380);; beta-Alanine metabolism (ko…	[C]	Energy production and conversion	Aldehyde dehydrogenase family	Aldehyde dehydrogenase GN=ALDH OS=Craterostigma plantagineum (Blue gem) PE=1 SV=1	C	Energy production and conversion	PREDICTED: aldehyde dehydrogenase family 3 member H1 [Solanum lycopersicum]	biological process: metabolic process (GO:0008152);; biological process: single-organism process (GO:0044699);; molecular function: catalytic activity (GO:0003824);; biological process: cellular process (GO:0009987)
gene:Sme2.5_13223.1_g00001	--	8.64724	377	9.02911	399	8.26536	355	34.396	1520	33.8403	1465	64.6902	2733	0.000193784	1.2777	up	--	--	Molecular Function: dicarboxylic acid transmembrane transporter activity (GO:0005310);; Cellular Component: cell wall (GO:0005618);; Cellular Component: mitochondrial inner membrane (GO:0005743);; Cellular Component: vacuolar membrane (GO:0005774);; Biological Process: glycolytic process (GO:0006096);; Biological Process: dicarboxylic acid transport (GO:0006835);; Biological Process: mitochondria…	K15104|1.71244e-163|sly:778218|K15104 solute carrier family 25 (mitochondrial oxoglutarate transporter), member 11 | (RefSeq) ACI36; oxoglutarate/malate translocator	--	[C]	Energy production and conversion	Mitochondrial carrier protein	Mitochondrial dicarboxylate/tricarboxylate transporter DTC GN=DTC OS=Arabidopsis thaliana (Mouse-ear cress) PE=1 SV=1	C	Energy production and conversion	oxoglutarate/malate translocator [Solanum lycopersicum]	biological process: single-organism process (GO:0044699);; biological process: localization (GO:0051179);; molecular function: transporter activity (GO:0005215);; cellular component: cell (GO:0005623);; cellular component: cell part (GO:0044464);; cellular component: membrane (GO:0016020);; cellular component: organelle (GO:0043226);; cellular component: organelle part (GO:0044422);; biological p…
gene:Sme2.5_00179.1_g00010	--	5.17416	561	3.23888	361	7.10943	761	35.4972	4494	27.3834	3418	70.8561	7833	1.22634e-08	2.15205	up	--	--	Biological Process: RNA splicing, via endonucleolytic cleavage and ligation (GO:0000394);; Molecular Function: dolichyl-diphosphooligosaccharide-protein glycotransferase activity (GO:0004579);; Cellular Component: endoplasmic reticulum (GO:0005783);; Biological Process: protein glycosylation (GO:0006486);; Biological Process: N-terminal protein myristoylation (GO:0006499);; Biological Process: me…	K12666|0|sot:102578938|K12666 oligosaccharyltransferase complex subunit alpha (ribophorin I) | (RefSeq) dolichyl-diphosphooligosaccharide--protein glycosyltransferase subunit 1A	N-Glycan biosynthesis (ko00510);; Protein processing in endoplasmic reticulum (ko04141)	[O]	Posttranslational modification, protein turnover, chaperones	Ribophorin I;; FKBP-type peptidyl-prolyl cis-trans isomerase;; Ring finger domain;; RING-H2 zinc finger;; Zinc finger, C3HC4 type (RING finger);; Zinc finger, C3HC4 type (RING finger);; Anaphase-promoting complex subunit 11 RING-H2 finger	Dolichyl-diphosphooligosaccharide--protein glycosyltransferase subunit 1A (Precursor) GN=F15M4.10 OS=Arabidopsis thaliana (Mouse-ear cress) PE=2 SV=1	O	Posttranslational modification, protein turnover, chaperones	PREDICTED: dolichyl-diphosphooligosaccharide--protein glycosyltransferase subunit 1A-like [Solanum tuberosum]	biological process: metabolic process (GO:0008152);; biological process: cellular process (GO:0009987);; molecular function: catalytic activity (GO:0003824);; cellular component: cell (GO:0005623);; cellular component: organelle (GO:0043226);; cellular component: cell part (GO:0044464);; biological process: single-organism process (GO:0044699);; cellular component: membrane (GO:0016020);; cellula…
gene:Sme2.5_01872.1_g00003	--	1.41239	61.5	1.23226	54	1.59252	69	0.230297	15	0.300336	19	0.110767	7	0.000683908	-2.49128	down	--	--	--	--	--	--	--	--	--	--	--	PREDICTED: uncharacterized protein LOC104644419 [Solanum lycopersicum]	--
gene:Sme2.5_03335.1_g00004	--	0.459807	37.5	0.521844	38	0.397771	37	2.52673	181	1.75121	122	6.00057	333	0.00569479	1.35828	up	--	--	--	--	--	--	--	--	--	S	Function unknown	PREDICTED: dentin sialophosphoprotein-like isoform X1 [Solanum tuberosum]	--
gene:Sme2.5_10560.1_g00001	--	2.87782	93	3.1546	103	2.60104	83	10.75	350	10.0182	319	20.4152	637	0.00646657	1.1422	up	--	--	Molecular Function: nucleic acid binding (GO:0003676);; Biological Process: DNA integration (GO:0015074);;	--	--	--	--	Protein of unknown function (DUF1517)	Endonuclease OS=Nicotiana tabacum (Common tobacco) PE=2 SV=1	S	Function unknown	PREDICTED: uncharacterized protein LOC102581714 [Solanum tuberosum]	molecular function: binding (GO:0005488);; biological process: metabolic process (GO:0008152);; biological process: cellular process (GO:0009987)
Solanum_melongena_newGene_4516	--	8.81571	912.5	3.75182	397	13.8796	1428	4.66886	495	3.62092	376	4.19695	426	0.00309587	-1.72947	down	[G]	Carbohydrate transport and metabolism	Cellular Component: vacuole (GO:0005773);; Biological Process: carbohydrate metabolic process (GO:0005975);; Molecular Function: mannosylglycoprotein endo-beta-mannosidase activity (GO:0033947);;	K18577|0|sot:102586571|K18577 mannosylglycoprotein endo-beta-mannosidase [EC:3.2.1.152] | (RefSeq) mannosylglycoprotein endo-beta-mannosidase	--	[G]	Carbohydrate transport and metabolism	Glycosyl hydrolases family 2;; Glycosyl hydrolases family 2, TIM barrel domain	Mannosylglycoprotein endo-beta-mannosidase OS=Lilium longiflorum OX=4690 GN=EBM PE=1 SV=4	G	Carbohydrate transport and metabolism	PREDICTED: mannosylglycoprotein endo-beta-mannosidase [Solanum tuberosum]	cellular component: cell (GO:0005623);; cellular component: organelle (GO:0043226);; cellular component: cell part (GO:0044464);; biological process: metabolic process (GO:0008152);; molecular function: catalytic activity (GO:0003824)
gene:Sme2.5_02933.1_g00010	--	3.04759	417	0.886964	125	5.20822	709	27.7001	3661	26.759	3585	30.1522	3930	0.00145603	2.05964	up	--	--	--	--	--	[R]	General function prediction only	gag-polypeptide of LTR copia-type;; Reverse transcriptase (RNA-dependent DNA polymerase)	Endonuclease OS=Nicotiana tabacum (Common tobacco) PE=2 SV=1	R	General function prediction only	hypothetical protein [Solanum melongena]	--
gene:Sme2.5_00204.1_g00014	--	2.55553	83	3.26137	104	1.8497	62	1.01652	33	0.659678	23	1.79488	59	0.000753903	-1.97598	down	[IQR]	Lipid transport and metabolism;; Secondary metabolites biosynthesis, transport and catabolism;; General function prediction only	Biological Process: metabolic process (GO:0008152);;	--	--	[Q]	Secondary metabolites biosynthesis, transport and catabolism	short chain dehydrogenase;; TB2/DP1, HVA22 family;; KR domain;; Enoyl-(Acyl carrier protein) reductase;; gag-polypeptide of LTR copia-type	11-beta-hydroxysteroid dehydrogenase 1B GN=HSD1 OS=Arabidopsis thaliana (Mouse-ear cress) PE=1 SV=1	Q	Secondary metabolites biosynthesis, transport and catabolism	PREDICTED: 11-beta-hydroxysteroid dehydrogenase 1B-like [Solanum lycopersicum]	biological process: metabolic process (GO:0008152)
gene:Sme2.5_00841.1_g00006	--	0.039259	3.5	0	0	0.078518	7	1.55141	134	0.932303	81	3.12242	259	3.79334e-07	3.62436	up	--	--	Biological Process: cytoskeleton organization (GO:0007010);; Molecular Function: microtubule binding (GO:0008017);;	--	--	--	--	Myosin II heavy chain-like	Microtubule-associated protein 70-2 GN=MAP70.2 OS=Arabidopsis thaliana (Mouse-ear cress) PE=1 SV=1	Z	Cytoskeleton	PREDICTED: microtubule-associated protein 70-2-like isoform X2 [Solanum tuberosum]	biological process: cellular process (GO:0009987);; biological process: cellular component organization or biogenesis (GO:0071840);; molecular function: binding (GO:0005488)
gene:Sme2.5_01546.1_g00001	--	0.093943	14	0.106944	17	0.080942	11	0.955188	143	0.904011	133	3.34163	481	1.5234e-05	2.66117	up	--	--	Biological Process: response to molecule of bacterial origin (GO:0002237);; Molecular Function: protein serine/threonine kinase activity (GO:0004674);; Molecular Function: ATP binding (GO:0005524);; Biological Process: protein phosphorylation (GO:0006468);; Biological Process: transmembrane receptor protein tyrosine kinase signaling pathway (GO:0007169);; Biological Process: stomatal complex morp…	--	--	--	--	Protein kinase domain;; Protein tyrosine kinase;; Leucine rich repeat;; Leucine Rich repeats (2 copies);; Leucine Rich Repeat;; Leucine Rich repeat;; Leucine rich repeat N-terminal domain;; Leucine rich repeat	Receptor-like protein kinase HAIKU2 (Precursor) GN=IKU2 OS=Arabidopsis thaliana (Mouse-ear cress) PE=1 SV=1	T	Signal transduction mechanisms	PREDICTED: receptor-like protein kinase HAIKU2-like [Solanum tuberosum]	biological process: response to stimulus (GO:0050896);; biological process: metabolic process (GO:0008152);; biological process: cellular process (GO:0009987);; molecular function: catalytic activity (GO:0003824);; molecular function: binding (GO:0005488);; biological process: signaling (GO:0023052);; biological process: single-organism process (GO:0044699);; biological process: biological regula…
gene:Sme2.5_12406.1_g00001	--	1.73847	62	1.77503	64	1.70191	60	0.594467	22	0.567819	20	0.453285	16	0.000247406	-2.28795	down	--	--	--	K15188|8.22933e-32|sly:101250904|K15188 cyclin T | (RefSeq) cyclin-T1-3	--	[R]	General function prediction only	Zinc knuckle	Endonuclease OS=Nicotiana tabacum (Common tobacco) PE=2 SV=1	R	General function prediction only	PREDICTED: uncharacterized protein LOC104092696, partial [Nicotiana tomentosiformis]	--
gene:Sme2.5_00064.1_g00001	--	1.14771	45	0.951716	38	1.3437	52	4.47937	176	3.9915	154	8.84395	332	0.00513079	1.22457	up	[DZ]	Cell cycle control, cell division, chromosome partitioning;; Cytoskeleton	--	--	--	[S]	Function unknown	Regulator of chromosome condensation (RCC1) repeat;; Regulator of chromosome condensation (RCC1) repeat	Ultraviolet-B receptor UVR8 GN=UVR8 OS=Arabidopsis thaliana (Mouse-ear cress) PE=1 SV=1	S	Function unknown	PREDICTED: ultraviolet-B receptor UVR8-like [Solanum lycopersicum]	--
Solanum_melongena_newGene_1291	--	0.668338	107.5	0.788292	128	0.548384	87	0.133931	22	0.19149	31	0.216488	34	2.55908e-06	-2.59849	down	--	--	--	--	--	--	--	--	--	--	--	--	--
gene:Sme2.5_02956.1_g00008	--	14.7855	682.5	10.8032	508	18.7678	857	72.8418	3425	74.085	3414	149.42	6717	3.01454e-07	1.68986	up	--	--	Molecular Function: structural molecule activity (GO:0005198);; Biological Process: response to stress (GO:0006950);; Cellular Component: chloroplast thylakoid membrane (GO:0009535);; Molecular Function: oxidoreductase activity (GO:0016491);;	--	--	--	--	PAP_fibrillin	Light-induced protein, chloroplastic (Precursor) OS=Solanum tuberosum (Potato) PE=1 SV=2	S	Function unknown	plastid lipid associated protein CHRC [Solanum lycopersicum]	molecular function: structural molecule activity (GO:0005198);; biological process: response to stimulus (GO:0050896);; cellular component: cell (GO:0005623);; cellular component: membrane (GO:0016020);; cellular component: organelle (GO:0043226);; cellular component: organelle part (GO:0044422);; cellular component: cell part (GO:0044464);; molecular function: catalytic activity (GO:0003824)
Solanum_melongena_newGene_4589	--	1.9435	138.5	2.32122	167	1.56578	110	1.30264	94	0.986242	70	1.23634	86	0.00412532	-1.5624	down	--	--	--	--	--	--	--	--	--	--	--	--	--
gene:Sme2.5_00091.1_g00020	--	2.36605	163	2.23555	143	2.49655	183	15.2907	1036	18.4241	1138	19.076	1483	9.31923e-09	1.90056	up	[T]	Signal transduction mechanisms	Molecular Function: phosphatidylinositol phosphate kinase activity (GO:0016307);; Biological Process: phosphatidylinositol metabolic process (GO:0046488);;	K00889|0|sot:102578988|K00889 1-phosphatidylinositol-4-phosphate 5-kinase [EC:2.7.1.68] | (RefSeq) phosphatidylinositol 4-phosphate 5-kinase 8	Inositol phosphate metabolism (ko00562);; Phosphatidylinositol signaling system (ko04070);; Endocytosis (ko04144)	[T]	Signal transduction mechanisms	Phosphatidylinositol-4-phosphate 5-Kinase;; MORN repeat	Phosphatidylinositol 4-phosphate 5-kinase 8 GN=PIP5K8 OS=Arabidopsis thaliana (Mouse-ear cress) PE=1 SV=1	T	Signal transduction mechanisms	PREDICTED: phosphatidylinositol 4-phosphate 5-kinase 8-like isoform X1 [Solanum tuberosum]	biological process: metabolic process (GO:0008152);; biological process: cellular process (GO:0009987);; molecular function: catalytic activity (GO:0003824);; biological process: single-organism process (GO:0044699)
gene:Sme2.5_01146.1_g00002	--	0.347957	34.5	0.090964	13	0.604949	56	3.56361	346	3.04228	370	9.64796	1056	6.83712e-06	2.73128	up	--	--	Molecular Function: iron ion binding (GO:0005506);; Cellular Component: chloroplast thylakoid (GO:0009534);; Cellular Component: chloroplast stroma (GO:0009570);; Molecular Function: linoleate 13S-lipoxygenase activity (GO:0016165);; Biological Process: oxylipin biosynthetic process (GO:0031408);; Biological Process: oxidation-reduction process (GO:0055114);;	K00454|0|sot:102597498|K00454 lipoxygenase [EC:1.13.11.12] | (RefSeq) LOX-H3, LOX3.1; linoleate 13S-lipoxygenase 3-1, chloroplastic-like	Linoleic acid metabolism (ko00591);; alpha-Linolenic acid metabolism (ko00592)	--	--	Lipoxygenase;; PLAT/LH2 domain	Linoleate 13S-lipoxygenase 3-1, chloroplastic (Precursor) GN=LOX3.1 OS=Solanum tuberosum (Potato) PE=1 SV=1	E	Amino acid transport and metabolism	lipoxygenase 2 [Capsicum annuum]	molecular function: binding (GO:0005488);; cellular component: cell (GO:0005623);; cellular component: organelle (GO:0043226);; cellular component: organelle part (GO:0044422);; cellular component: cell part (GO:0044464);; biological process: metabolic process (GO:0008152);; biological process: single-organism process (GO:0044699);; molecular function: catalytic activity (GO:0003824);; biological…
gene:Sme2.5_03884.1_g00004	--	1.37395	71.5	1.20479	63	1.54312	80	0.571936	31	0.369747	20	1.14553	58	0.000506261	-1.84879	down	--	--	--	--	--	--	--	--	--	S	Function unknown	PREDICTED: putative F-box protein At4g22180 [Solanum lycopersicum]	--
gene:Sme2.5_01975.1_g00003	--	0.406699	43.5	0.108492	12	0.704906	75	4.64896	501	3.6973	391	9.24007	956	7.86985e-05	2.51935	up	[P]	Inorganic ion transport and metabolism	Cellular Component: late endosome (GO:0005770);; Biological Process: regulation of pH (GO:0006885);; Molecular Function: sodium:proton antiporter activity (GO:0015385);; Cellular Component: integral component of membrane (GO:0016021);; Biological Process: sodium ion transmembrane transport (GO:0035725);;	--	--	[P]	Inorganic ion transport and metabolism	Sodium/hydrogen exchanger family	Cation/H(+) antiporter 18 GN=CHX18 OS=Arabidopsis thaliana (Mouse-ear cress) PE=2 SV=1	P	Inorganic ion transport and metabolism	PREDICTED: cation/H(+) antiporter 18-like [Solanum tuberosum]	cellular component: cell (GO:0005623);; cellular component: organelle (GO:0043226);; cellular component: cell part (GO:0044464);; biological process: biological regulation (GO:0065007);; biological process: single-organism process (GO:0044699);; biological process: localization (GO:0051179);; molecular function: transporter activity (GO:0005215);; cellular component: membrane (GO:0016020);; cellu…
gene:Sme2.5_00289.1_g00018	--	0.326712	16	0.146534	8	0.50689	24	2.31433	112	1.33456	64	5.05878	234	0.00672892	1.80838	up	[J]	Translation, ribosomal structure and biogenesis	Molecular Function: structural constituent of ribosome (GO:0003735);; Cellular Component: ribosome (GO:0005840);; Biological Process: translation (GO:0006412);; Cellular Component: chloroplast stroma (GO:0009570);; Cellular Component: thylakoid (GO:0009579);; Biological Process: embryo development ending in seed dormancy (GO:0009793);; Cellular Component: chloroplast envelope (GO:0009941);; Biolo…	K02871|9.64144e-135|sly:101244642|K02871 large subunit ribosomal protein L13 | (RefSeq) 50S ribosomal protein L13, chloroplastic	Ribosome (ko03010)	[J]	Translation, ribosomal structure and biogenesis	Ribosomal protein L13	50S ribosomal protein L13, chloroplastic (Precursor) GN=T30F21.4 OS=Arabidopsis thaliana (Mouse-ear cress) PE=2 SV=1	J	Translation, ribosomal structure and biogenesis	PREDICTED: 50S ribosomal protein L13, chloroplastic [Nicotiana sylvestris]	molecular function: structural molecule activity (GO:0005198);; cellular component: cell (GO:0005623);; cellular component: macromolecular complex (GO:0032991);; cellular component: organelle (GO:0043226);; cellular component: cell part (GO:0044464);; biological process: metabolic process (GO:0008152);; biological process: cellular process (GO:0009987);; cellular component: organelle part (GO:004…
gene:Sme2.5_00581.1_g00002	--	0.307497	27.5	0.154311	17	0.460683	38	2.06893	144	2.06279	131	4.89851	256	0.00166354	1.59887	up	[L]	Replication, recombination and repair	Molecular Function: DNA binding (GO:0003677);; Molecular Function: DNA topoisomerase type II (ATP-hydrolyzing) activity (GO:0003918);; Molecular Function: ATP binding (GO:0005524);; Cellular Component: chromosome (GO:0005694);; Biological Process: DNA topological change (GO:0006265);; Biological Process: epidermal cell fate specification (GO:0009957);; Molecular Function: identical protein bindin…	K10878|0|sot:102606419|K10878 meiotic recombination protein SPO11 | (RefSeq) DNA topoisomerase 6 subunit A	--	[L]	Replication, recombination and repair	Type IIB DNA topoisomerase;; AhpC/TSA antioxidant enzyme;; AhpC/TSA family;; Redoxin	DNA topoisomerase 6 subunit A {ECO:0000255|HAMAP-Rule:MF_03164} GN=F9G14.130 OS=Arabidopsis thaliana (Mouse-ear cress) PE=1 SV=1	L	Replication, recombination and repair	PREDICTED: DNA topoisomerase 6 subunit A-like [Solanum tuberosum]	molecular function: binding (GO:0005488);; molecular function: catalytic activity (GO:0003824);; cellular component: cell (GO:0005623);; cellular component: organelle (GO:0043226);; cellular component: cell part (GO:0044464);; biological process: metabolic process (GO:0008152);; biological process: cellular process (GO:0009987);; biological process: cellular component organization or biogenesis (…
Solanum_melongena_newGene_8726	--	3.85736	396	2.89842	300	4.8163	492	16.4249	1964	13.5118	1563	29.0326	3314	3.32339e-06	1.49642	up	--	--	Cellular Component: endoplasmic reticulum (GO:0005783);; Cellular Component: plasma membrane (GO:0005886);; Biological Process: regulation of proton transport (GO:0010155);; Cellular Component: integral component of membrane (GO:0016021);;	--	--	--	--	--	Proton pump-interactor 1 OS=Arabidopsis thaliana OX=3702 GN=PPI1 PE=1 SV=2	S	Function unknown	proton pump interactor 1 [Solanum tuberosum]	cellular component: cell (GO:0005623);; cellular component: organelle (GO:0043226);; cellular component: cell part (GO:0044464);; cellular component: membrane (GO:0016020);; biological process: biological regulation (GO:0065007);; cellular component: membrane part (GO:0044425)
gene:Sme2.5_01661.1_g00002	--	1.09576	78.5	0.970816	73	1.2207	84	4.64896	321	3.2457	220	8.38443	555	0.00598501	1.13862	up	[C]	Energy production and conversion	Molecular Function: citrate (Si)-synthase activity (GO:0004108);; Biological Process: tricarboxylic acid cycle (GO:0006099);; Biological Process: cellular carbohydrate metabolic process (GO:0044262);;	K01647|0|sot:102594559|K01647 citrate synthase [EC:2.3.3.1] | (RefSeq) citrate synthase 3, peroxisomal-like	Citrate cycle (TCA cycle) (ko00020);; Glyoxylate and dicarboxylate metabolism (ko00630);; Carbon metabolism (ko01200);; 2-Oxocarboxylic acid metabolism (ko01210);; Biosynthesis of amino acids (ko01230)	[C]	Energy production and conversion	Citrate synthase	Citrate synthase 2, peroxisomal (Precursor) GN=CSY2 OS=Arabidopsis thaliana (Mouse-ear cress) PE=2 SV=1	C	Energy production and conversion	PREDICTED: citrate synthase 3, peroxisomal-like [Solanum tuberosum]	molecular function: catalytic activity (GO:0003824);; biological process: metabolic process (GO:0008152);; biological process: cellular process (GO:0009987);; biological process: single-organism process (GO:0044699)
gene:Sme2.5_04260.1_g00001	--	8.84625	485	13.2653	732	4.42717	238	4.26758	236	3.03409	165	3.28069	174	0.00189247	-2.03971	down	[R]	General function prediction only	--	--	--	[QR]	Secondary metabolites biosynthesis, transport and catabolism;; General function prediction only	2OG-Fe(II) oxygenase superfamily;; non-haem dioxygenase in morphine synthesis N-terminal	Probable 2-oxoglutarate-dependent dioxygenase AOP1.2 GN=AOP1.2 OS=Arabidopsis thaliana (Mouse-ear cress) PE=2 SV=1	R	General function prediction only	PREDICTED: probable 2-oxoglutarate-dependent dioxygenase AOP1 [Solanum lycopersicum]	--
gene:Sme2.5_01401.1_g00004	--	1.76443	96	1.06074	61	2.46811	131	30.0404	1631	18.8121	1004	61.9409	3223	1.11747e-12	3.11555	up	[MG]	Cell wall/membrane/envelope biogenesis;; Carbohydrate transport and metabolism	Molecular Function: nucleotide binding (GO:0000166);; Biological Process: anthocyanin-containing compound biosynthetic process (GO:0009718);; Biological Process: response to sucrose (GO:0009744);; Biological Process: response to UV-B (GO:0010224);; Cellular Component: extrinsic component of endoplasmic reticulum membrane (GO:0042406);; Biological Process: cellular metabolic process (GO:0044237);;…	K13082|0|sot:102577487|K13082 bifunctional dihydroflavonol 4-reductase/flavanone 4-reductase [EC:1.1.1.219 1.1.1.234] | (RefSeq) dihydroflavonol 4-reductase	Flavonoid biosynthesis (ko00941)	[V]	Defense mechanisms	NAD dependent epimerase/dehydratase family;; 3-beta hydroxysteroid dehydrogenase/isomerase family;; NADH(P)-binding;; Male sterility protein;; NmrA-like family;; short chain dehydrogenase;; KR domain	Dihydroflavonol-4-reductase OS=Solanum lycopersicum (Tomato) PE=2 SV=1	Q	Secondary metabolites biosynthesis, transport and catabolism	diihydroflavonol 4-reductase [Iochroma parvifolium]	molecular function: binding (GO:0005488);; biological process: metabolic process (GO:0008152);; biological process: single-organism process (GO:0044699);; biological process: response to stimulus (GO:0050896);; cellular component: cell (GO:0005623);; cellular component: membrane (GO:0016020);; cellular component: organelle (GO:0043226);; cellular component: organelle part (GO:0044422);; cellular …
gene:Sme2.5_03945.1_g00007	--	54.0636	2164	58.5668	2301	49.5604	2027	42.2277	1712	44.1492	1683	44.7031	1820	0.0043697	-1.19199	down	--	--	--	--	--	--	--	Protein of unknown function (DUF569)	--	S	Function unknown	PREDICTED: uncharacterized protein LOC101248265 [Solanum lycopersicum]	--
gene:Sme2.5_00001.1_g00028	--	0.344452	18.5	0.241577	15	0.447326	22	3.05068	171	1.67947	97	3.62457	205	0.000177684	1.95225	up	--	--	Cellular Component: membrane (GO:0016020);;	--	--	[T]	Signal transduction mechanisms	Eukaryotic cytochrome b561	Cytochrome b561 and DOMON domain-containing protein At3g07570 (Precursor) GN=At3g07570 OS=Arabidopsis thaliana (Mouse-ear cress) PE=2 SV=1	T	Signal transduction mechanisms	PREDICTED: uncharacterized protein LOC102589215 [Solanum tuberosum]	cellular component: membrane (GO:0016020)
gene:Sme2.5_02292.1_g00002	--	0.089432	6	0.09037	6	0.088494	6	1.33425	86	1.16115	73	2.34036	144	7.08318e-06	2.70575	up	--	--	Biological Process: pentose-phosphate shunt (GO:0006098);; Cellular Component: chloroplast stroma (GO:0009570);; Cellular Component: chloroplast envelope (GO:0009941);; Biological Process: leaf morphogenesis (GO:0009965);; Biological Process: thylakoid membrane organization (GO:0010027);; Biological Process: carotenoid biosynthetic process (GO:0016117);; Biological Process: cell differentiation (…	--	--	--	--	--	--	S	Function unknown	PREDICTED: uncharacterized protein LOC104210232 [Nicotiana sylvestris]	biological process: metabolic process (GO:0008152);; biological process: cellular process (GO:0009987);; biological process: single-organism process (GO:0044699);; cellular component: cell (GO:0005623);; cellular component: organelle (GO:0043226);; cellular component: organelle part (GO:0044422);; cellular component: cell part (GO:0044464);; biological process: developmental process (GO:0032502);…
Solanum_melongena_newGene_4002	--	19.8474	582	19.573	589	20.1218	575	13.653	409	10.9108	320	21.3511	595	2.43068e-05	-1.35771	down	[E]	Amino acid transport and metabolism	Molecular Function: 3-deoxy-7-phosphoheptulonate synthase activity (GO:0003849);; Cellular Component: mitochondrion (GO:0005739);; Biological Process: aromatic amino acid family biosynthetic process (GO:0009073);; Biological Process: chorismate biosynthetic process (GO:0009423);; Cellular Component: chloroplast (GO:0009507);; Molecular Function: lyase activity (GO:0016829);;	K01626|1.37491e-80|sot:102577887|K01626 3-deoxy-7-phosphoheptulonate synthase [EC:2.5.1.54] | (RefSeq) SHKB, ARO2; 3-deoxy-D-arabino-heptulosonate 7-phosphate synthase	Phenylalanine, tyrosine and tryptophan biosynthesis (ko00400);; Biosynthesis of amino acids (ko01230)	--	--	Class-II DAHP synthetase family;; Class-II DAHP synthetase family	Phospho-2-dehydro-3-deoxyheptonate aldolase 2, chloroplastic OS=Solanum tuberosum OX=4113 GN=SHKB PE=2 SV=1	E	Amino acid transport and metabolism	hypothetical protein CQW23_27603 [Capsicum baccatum]	molecular function: catalytic activity (GO:0003824);; cellular component: cell (GO:0005623);; cellular component: organelle (GO:0043226);; cellular component: cell part (GO:0044464);; biological process: metabolic process (GO:0008152);; biological process: cellular process (GO:0009987);; biological process: single-organism process (GO:0044699)
gene:Sme2.5_02030.1_g00005	--	0.044985	6	0.053475	7	0.036495	5	0.596706	68	0.672318	75	1.0401	113	0.000113414	2.47137	up	[QR]	Secondary metabolites biosynthesis, transport and catabolism;; General function prediction only	Molecular Function: O-methyltransferase activity (GO:0008171);; Biological Process: methylation (GO:0032259);; Molecular Function: protein dimerization activity (GO:0046983);;	--	--	[R]	General function prediction only	O-methyltransferase;; gag-polypeptide of LTR copia-type;; gag-polypeptide of LTR copia-type;; Dimerisation domain;; Retrotransposon gag protein	Trans-resveratrol di-O-methyltransferase GN=ROMT OS=Vitis vinifera (Grape) PE=1 SV=2	R	General function prediction only	PREDICTED: trans-resveratrol di-O-methyltransferase-like [Solanum lycopersicum]	biological process: metabolic process (GO:0008152);; molecular function: catalytic activity (GO:0003824);; molecular function: binding (GO:0005488)
gene:Sme2.5_10084.1_g00001	--	2.40173	90	1.83482	70	2.96863	110	1.45444	56	1.44517	55	2.88074	106	0.00937188	-1.223	down	[Q]	Secondary metabolites biosynthesis, transport and catabolism	--	--	--	[Q]	Secondary metabolites biosynthesis, transport and catabolism	Cytochrome P450	Flavonoid 3&apos;-monooxygenase GN=F13G24.190 OS=Arabidopsis thaliana (Mouse-ear cress) PE=1 SV=1	Q	Secondary metabolites biosynthesis, transport and catabolism	PREDICTED: flavonoid 3&apos;-monooxygenase-like [Solanum lycopersicum]	--
gene:Sme2.5_00038.1_g00023	--	0.0181595	1.5	0	0	0.036319	3	0.384332	29	0.565093	42	1.00174	66	0.00102805	2.82059	up	--	--	--	--	--	--	--	--	--	S	Function unknown	PREDICTED: uncharacterized protein LOC104222014 [Nicotiana sylvestris]	--
gene:Sme2.5_03527.1_g00005	--	0.709112	37.5	0.482385	26	0.935838	49	3.89525	208	3.48671	183	16.415	772	0.000863305	2.02443	up	--	--	Molecular Function: zinc ion transmembrane transporter activity (GO:0005385);; Cellular Component: integral component of membrane (GO:0016021);; Molecular Function: 2-alkenal reductase [NAD(P)] activity (GO:0032440);; Biological Process: oxidation-reduction process (GO:0055114);; Biological Process: zinc II ion transmembrane transport (GO:0071577);;	K14709|0|sly:101250568|K14709 solute carrier family 39 (zinc transporter), member 1/2/3 | (RefSeq) fe(2+) transport protein 1-like	--	[P]	Inorganic ion transport and metabolism	ZIP Zinc transporter	Probable zinc transporter 10 (Precursor) GN=ZIP10 OS=Arabidopsis thaliana (Mouse-ear cress) PE=1 SV=2	P	Inorganic ion transport and metabolism	PREDICTED: fe(2+) transport protein 1-like [Solanum lycopersicum]	biological process: localization (GO:0051179);; molecular function: transporter activity (GO:0005215);; cellular component: membrane (GO:0016020);; cellular component: membrane part (GO:0044425);; biological process: metabolic process (GO:0008152);; biological process: single-organism process (GO:0044699);; molecular function: catalytic activity (GO:0003824)
gene:Sme2.5_07680.1_g00002	--	9.63646	276.5	2.64992	78	16.623	475	174.281	5116	155.723	4481	490.439	13766	1.42775e-07	3.31764	up	--	--	Biological Process: lipid transport (GO:0006869);; Biological Process: response to stress (GO:0006950);; Molecular Function: lipid binding (GO:0008289);;	--	--	--	--	Protease inhibitor/seed storage/LTP family;; Probable lipid transfer	Non-specific lipid-transfer protein 1 (Precursor) GN=TSW12 OS=Solanum lycopersicum (Tomato) PE=2 SV=1	T	Signal transduction mechanisms	PREDICTED: non-specific lipid-transfer protein 1-like [Solanum tuberosum]	biological process: single-organism process (GO:0044699);; biological process: localization (GO:0051179);; biological process: response to stimulus (GO:0050896);; molecular function: binding (GO:0005488)
gene:Sme2.5_01754.1_g00002	--	0.308431	24	0.261904	21	0.354957	27	2.39822	187	2.31992	177	5.20571	388	6.3241e-07	2.22431	up	[G]	Carbohydrate transport and metabolism	Molecular Function: hexokinase activity (GO:0004396);; Molecular Function: ATP binding (GO:0005524);; Biological Process: glycolytic process (GO:0006096);; Biological Process: phosphorylation (GO:0016310);;	K00844|0|sot:102605773|K00844 hexokinase [EC:2.7.1.1] | (RefSeq) hexokinase-1	Glycolysis / Gluconeogenesis (ko00010);; Fructose and mannose metabolism (ko00051);; Galactose metabolism (ko00052);; Starch and sucrose metabolism (ko00500);; Amino sugar and nucleotide sugar metabolism (ko00520);; Carbon metabolism (ko01200)	[G]	Carbohydrate transport and metabolism	Hexokinase;; Hexokinase	Hexokinase-2 GN=HXK2 OS=Arabidopsis thaliana (Mouse-ear cress) PE=1 SV=1	G	Carbohydrate transport and metabolism	PREDICTED: hexokinase-1-like isoform X1 [Solanum tuberosum]	biological process: metabolic process (GO:0008152);; biological process: cellular process (GO:0009987);; molecular function: catalytic activity (GO:0003824);; molecular function: binding (GO:0005488);; biological process: single-organism process (GO:0044699)
gene:Sme2.5_01217.1_g00005	--	0.713338	48	0.730994	30	0.695682	66	1.20071	185	1.85967	284	4.1749	632	0.00204614	1.75093	up	--	--	Biological Process: cytokinesis by cell plate formation (GO:0000911);; Molecular Function: guanyl-nucleotide exchange factor activity (GO:0005085);; Molecular Function: GTP binding (GO:0005525);; Cellular Component: cytosol (GO:0005829);; Cellular Component: plasma membrane (GO:0005886);; Biological Process: acetyl-CoA metabolic process (GO:0006084);; Biological Process: microtubule nucleation (G…	--	--	[T]	Signal transduction mechanisms	--	--	T	Signal transduction mechanisms	hypothetical protein VITISV_035473 [Vitis vinifera]	biological process: cellular process (GO:0009987);; biological process: single-organism process (GO:0044699);; biological process: biological regulation (GO:0065007);; molecular function: molecular function regulator (GO:0098772);; molecular function: binding (GO:0005488);; cellular component: cell (GO:0005623);; cellular component: cell part (GO:0044464);; cellular component: membrane (GO:001602…
gene:Sme2.5_08431.1_g00002	--	0.215069	28.5	0.100534	15	0.329604	42	1.15888	162	1.44238	128	2.03381	260	0.00357498	1.59347	up	[I]	Lipid transport and metabolism	Molecular Function: acyl-CoA dehydrogenase activity (GO:0003995);; Biological Process: response to symbiotic fungus (GO:0009610);; Molecular Function: transferase activity, transferring phosphorus-containing groups (GO:0016772);; Biological Process: root hair elongation (GO:0048767);; Molecular Function: flavin adenine dinucleotide binding (GO:0050660);; Biological Process: oxidation-reduction pr…	K00249|0|sot:102587144|K00249 acyl-CoA dehydrogenase [EC:1.3.8.7] | (RefSeq) probable acyl-CoA dehydrogenase IBR3	Fatty acid degradation (ko00071);; Valine, leucine and isoleucine degradation (ko00280);; beta-Alanine metabolism (ko00410);; Propanoate metabolism (ko00640);; Carbon metabolism (ko01200);; Fatty acid metabolism (ko01212)	[R]	General function prediction only	Phosphotransferase enzyme family;; Acyl-CoA dehydrogenase, C-terminal domain;; Acyl-CoA dehydrogenase, middle domain;; Acyl-CoA dehydrogenase, N-terminal domain;; Acyl-CoA dehydrogenase, C-terminal domain	--	I	Lipid transport and metabolism	PREDICTED: acyl-CoA dehydrogenase family member 10-like [Solanum tuberosum]	biological process: metabolic process (GO:0008152);; biological process: single-organism process (GO:0044699);; molecular function: catalytic activity (GO:0003824);; biological process: response to stimulus (GO:0050896);; biological process: multi-organism process (GO:0051704);; biological process: cellular process (GO:0009987);; biological process: developmental process (GO:0032502);; biological…
gene:Sme2.5_12914.1_g00002	--	1.20762	90	1.17518	82	1.24006	98	0	0	0	0	0	0	1.48733e-18	-6.53761	down	--	--	Biological Process: MAPK cascade (GO:0000165);; Molecular Function: nucleotide binding (GO:0000166);; Molecular Function: protein serine/threonine kinase activity (GO:0004674);; Biological Process: protein phosphorylation (GO:0006468);;	--	--	--	--	--	G-type lectin S-receptor-like serine/threonine-protein kinase SD2-5 (Precursor) GN=SD25 OS=Arabidopsis thaliana (Mouse-ear cress) PE=1 SV=1	Q	Secondary metabolites biosynthesis, transport and catabolism	PREDICTED: G-type lectin S-receptor-like serine/threonine-protein kinase SD2-5 [Nicotiana tomentosiformis]	biological process: metabolic process (GO:0008152);; biological process: cellular process (GO:0009987);; biological process: signaling (GO:0023052);; biological process: single-organism process (GO:0044699);; biological process: response to stimulus (GO:0050896);; biological process: biological regulation (GO:0065007);; molecular function: binding (GO:0005488);; molecular function: catalytic acti…
gene:Sme2.5_03511.1_g00001	--	0.866596	64.5	0.67135	51	1.06184	78	10.3854	785	8.9005	660	10.9571	792	1.65923e-10	2.50143	up	--	--	Biological Process: very long-chain fatty acid metabolic process (GO:0000038);; Cellular Component: endoplasmic reticulum (GO:0005783);; Biological Process: response to wounding (GO:0009611);; Biological Process: coumarin biosynthetic process (GO:0009805);; Molecular Function: fatty acid elongase activity (GO:0009922);; Biological Process: wax biosynthetic process (GO:0010025);; Cellular Componen…	K15397|0|sot:102603796|K15397 3-ketoacyl-CoA synthase [EC:2.3.1.199] | (RefSeq) 3-ketoacyl-CoA synthase 1	Fatty acid elongation (ko00062)	--	--	FAE1/Type III polyketide synthase-like protein;; 3-Oxoacyl-[acyl-carrier-protein (ACP)] synthase III C terminal;; Chalcone and stilbene synthases, C-terminal domain	3-ketoacyl-CoA synthase 1 GN=T25K16.11 OS=Arabidopsis thaliana (Mouse-ear cress) PE=2 SV=1	I	Lipid transport and metabolism	PREDICTED: 3-ketoacyl-CoA synthase 1-like [Solanum tuberosum]	biological process: metabolic process (GO:0008152);; biological process: cellular process (GO:0009987);; biological process: single-organism process (GO:0044699);; cellular component: cell (GO:0005623);; cellular component: organelle (GO:0043226);; cellular component: cell part (GO:0044464);; biological process: response to stimulus (GO:0050896);; molecular function: catalytic activity (GO:000382…
gene:Sme2.5_00609.1_g00004	--	1.88217	111.5	1.6105	97	2.15384	126	8.42413	501	8.14238	477	14.8936	806	1.36119e-05	1.40022	up	--	--	--	K19995|1.22098e-157|sly:101244619|K19995 secretory carrier-associated membrane protein | (RefSeq) secretory carrier-associated membrane protein 3	--	[U]	Intracellular trafficking, secretion, and vesicular transport	SCAMP family	Secretory carrier-associated membrane protein 2 OS=Oryza sativa subsp. japonica (Rice) PE=2 SV=1	U	Intracellular trafficking, secretion, and vesicular transport	PREDICTED: secretory carrier-associated membrane protein 3-like [Solanum lycopersicum]	--
gene:Sme2.5_01230.1_g00003	--	0.855001	65	0.712663	55	0.99734	75	0.23277	18	0.501801	38	0.334103	25	0.00605115	-1.85616	down	--	--	Molecular Function: magnesium ion binding (GO:0000287);; Molecular Function: sesquiterpene synthase activity (GO:0010334);; Biological Process: terpenoid biosynthetic process (GO:0016114);; Biological Process: sesquiterpene biosynthetic process (GO:0051762);;	--	--	--	--	Terpene synthase family, metal binding domain	(-)-alpha-terpineol synthase OS=Vitis vinifera (Grape) PE=1 SV=1	R	General function prediction only	PREDICTED: (-)-alpha-terpineol synthase-like [Solanum tuberosum]	molecular function: binding (GO:0005488);; molecular function: catalytic activity (GO:0003824);; biological process: metabolic process (GO:0008152);; biological process: cellular process (GO:0009987);; biological process: single-organism process (GO:0044699)
gene:Sme2.5_00238.1_g00005	--	0.0153895	1	0	0	0.030779	2	0.887828	60	0.292643	20	0.890637	57	0.000817704	2.97866	up	--	--	Biological Process: very long-chain fatty acid metabolic process (GO:0000038);; Biological Process: sulfur amino acid metabolic process (GO:0000096);; Biological Process: polysaccharide biosynthetic process (GO:0000271);; Cellular Component: endoplasmic reticulum (GO:0005783);; Biological Process: glycine catabolic process (GO:0006546);; Biological Process: unsaturated fatty acid biosynthetic pro…	K15397|0|sot:102579394|K15397 3-ketoacyl-CoA synthase [EC:2.3.1.199] | (RefSeq) 3-ketoacyl-CoA synthase 6-like	Fatty acid elongation (ko00062)	--	--	FAE1/Type III polyketide synthase-like protein;; 3-Oxoacyl-[acyl-carrier-protein (ACP)] synthase III C terminal;; Chalcone and stilbene synthases, C-terminal domain	3-ketoacyl-CoA synthase 6 GN=T26J14.10 OS=Arabidopsis thaliana (Mouse-ear cress) PE=1 SV=1	Q	Secondary metabolites biosynthesis, transport and catabolism	PREDICTED: 3-ketoacyl-CoA synthase 6-like [Solanum tuberosum]	biological process: metabolic process (GO:0008152);; biological process: cellular process (GO:0009987);; biological process: single-organism process (GO:0044699);; cellular component: cell (GO:0005623);; cellular component: organelle (GO:0043226);; cellular component: cell part (GO:0044464);; biological process: response to stimulus (GO:0050896);; biological process: reproduction (GO:0000003);; b…
Solanum_melongena_newGene_1639	--	0	0	0	0	0	0	5.23582	134	2.23371	56	8.93449	219	6.26507e-10	4.96347	up	--	--	--	--	--	--	--	--	--	--	--	hypothetical protein CQW23_09127 [Capsicum baccatum]	--
gene:Sme2.5_01804.1_g00008	--	0	0	0	0	0	0	0.639001	52	0.560458	45	2.1373	165	2.61485e-07	4.3673	up	--	--	--	--	--	--	--	GDSL/SGNH-like Acyl-Esterase family found in Pmr5 and Cas1p;; PMR5 N terminal Domain	Protein trichome birefringence-like 19 GN=TBL19 OS=Arabidopsis thaliana (Mouse-ear cress) PE=3 SV=1	S	Function unknown	PREDICTED: protein trichome birefringence-like 19 [Solanum lycopersicum]	--
gene:Sme2.5_01440.1_g00007	--	0.560584	79	0.379147	54	0.742021	104	3.94036	562	2.94978	411	7.58742	1038	1.44039e-06	1.98126	up	--	--	Molecular Function: transcription factor activity, sequence-specific DNA binding (GO:0003700);; Cellular Component: nucleus (GO:0005634);; Biological Process: regulation of transcription, DNA-templated (GO:0006355);; Biological Process: leaf morphogenesis (GO:0009965);; Biological Process: meristem initiation (GO:0010014);; Biological Process: regulation of meristem growth (GO:0010075);; Biologic…	K09338|0|sly:101246802|K09338 homeobox-leucine zipper protein | (RefSeq) homeobox-leucine zipper protein ATHB-15	--	--	--	MEKHLA domain;; START domain;; Homeobox domain	Homeobox-leucine zipper protein ATHB-15 OS=Arabidopsis thaliana (Mouse-ear cress) PE=1 SV=1	K	Transcription	PREDICTED: homeobox-leucine zipper protein ATHB-15 [Solanum lycopersicum]	biological process: biological regulation (GO:0065007);; molecular function: nucleic acid binding transcription factor activity (GO:0001071);; cellular component: cell (GO:0005623);; cellular component: organelle (GO:0043226);; cellular component: cell part (GO:0044464);; biological process: developmental process (GO:0032502);; biological process: single-organism process (GO:0044699);; molecular …
gene:Sme2.5_00539.1_g00003	--	124.394	18991.5	133.173	20638	115.615	17345	89.3504	13459	95.4916	14224	86.9429	11998	0.00565794	-1.33767	down	[G]	Carbohydrate transport and metabolism	Biological Process: lipid metabolic process (GO:0006629);; Cellular Component: membrane (GO:0016020);; Molecular Function: hydrolase activity (GO:0016787);;	K17108|0|sot:102582522|K17108 non-lysosomal glucosylceramidase [EC:3.2.1.45] | (RefSeq) non-lysosomal glucosylceramidase-like	Other glycan degradation (ko00511);; Sphingolipid metabolism (ko00600)	[G]	Carbohydrate transport and metabolism	Protein of unknown function, DUF608;; Protein kinase domain;; Protein tyrosine kinase;; beta-Glucocerebrosidase 2 N terminal;; Kinase-like	Mitogen-activated protein kinase kinase kinase NPK1 GN=NPK1 OS=Nicotiana tabacum (Common tobacco) PE=1 SV=1	G	Carbohydrate transport and metabolism	PREDICTED: non-lysosomal glucosylceramidase-like [Solanum tuberosum]	biological process: metabolic process (GO:0008152);; biological process: single-organism process (GO:0044699);; cellular component: membrane (GO:0016020);; molecular function: catalytic activity (GO:0003824)
gene:Sme2.5_01055.1_g00004	--	1.64367	130.5	1.29263	105	1.9947	156	8.77257	701	5.62234	442	17.1354	1311	0.000206778	1.53869	up	[Q]	Secondary metabolites biosynthesis, transport and catabolism	Biological Process: RNA splicing, via endonucleolytic cleavage and ligation (GO:0000394);; Molecular Function: iron ion binding (GO:0005506);; Cellular Component: endoplasmic reticulum (GO:0005783);; Cellular Component: Golgi apparatus (GO:0005794);; Cellular Component: plasma membrane (GO:0005886);; Molecular Function: methyltransferase activity (GO:0008168);; Molecular Function: sterol 14-demet…	K05917|0|sot:102601151|K05917 sterol 14-demethylase [EC:1.14.13.70] | (RefSeq) sterol 14-demethylase	Steroid biosynthesis (ko00100)	[Q]	Secondary metabolites biosynthesis, transport and catabolism	Cytochrome P450	Sterol 14-demethylase GN=F25C20.17 OS=Arabidopsis thaliana (Mouse-ear cress) PE=1 SV=1	Q	Secondary metabolites biosynthesis, transport and catabolism	PREDICTED: sterol 14-demethylase-like [Solanum tuberosum]	biological process: metabolic process (GO:0008152);; biological process: cellular process (GO:0009987);; molecular function: binding (GO:0005488);; cellular component: cell (GO:0005623);; cellular component: organelle (GO:0043226);; cellular component: cell part (GO:0044464);; cellular component: membrane (GO:0016020);; molecular function: catalytic activity (GO:0003824);; biological process: sin…
gene:Sme2.5_05704.1_g00005	--	0.394416	22.5	0.168288	13	0.620544	32	1.54466	107	1.51817	110	3.65444	262	0.00452768	1.6558	up	--	--	Molecular Function: serine-type carboxypeptidase activity (GO:0004185);; Cellular Component: lysosome (GO:0005764);; Biological Process: proteolysis (GO:0006508);; Biological Process: glucosinolate biosynthetic process (GO:0019761);;	K01285|3.86052e-119|sot:102597170|K01285 lysosomal Pro-X carboxypeptidase [EC:3.4.16.2] | (RefSeq) lysosomal Pro-X carboxypeptidase	--	[OR]	Posttranslational modification, protein turnover, chaperones;; General function prediction only	Serine carboxypeptidase S28	--	O	Posttranslational modification, protein turnover, chaperones	PREDICTED: lysosomal Pro-X carboxypeptidase-like [Solanum tuberosum]	biological process: metabolic process (GO:0008152);; molecular function: catalytic activity (GO:0003824);; cellular component: cell (GO:0005623);; cellular component: organelle (GO:0043226);; cellular component: cell part (GO:0044464);; biological process: cellular process (GO:0009987);; biological process: single-organism process (GO:0044699)
gene:Sme2.5_09478.1_g00001	--	0.478475	24.5	0.380818	20	0.576132	29	3.13437	160	1.90565	97	5.3819	262	0.00109364	1.67302	up	[S]	Function unknown	Cellular Component: endosome (GO:0005768);; Cellular Component: Golgi apparatus (GO:0005794);; Cellular Component: trans-Golgi network (GO:0005802);; Biological Process: stem vascular tissue pattern formation (GO:0010222);;	--	--	--	--	Protein of unknown function (DUF502)	--	S	Function unknown	PREDICTED: uncharacterized protein LOC101249632 [Solanum lycopersicum]	cellular component: cell (GO:0005623);; cellular component: organelle (GO:0043226);; cellular component: cell part (GO:0044464);; cellular component: organelle part (GO:0044422);; biological process: multicellular organismal process (GO:0032501);; biological process: developmental process (GO:0032502);; biological process: single-organism process (GO:0044699)
gene:Sme2.5_16198.1_g00001	--	1.16497	84	0.939936	69	1.39001	99	6.30746	461	7.38521	529	9.07456	634	1.82989e-05	1.6907	up	[Q]	Secondary metabolites biosynthesis, transport and catabolism	--	K20562|0|sot:102596960|K20562 biphenyl-4-hydroxylase | (RefSeq) cytochrome P450 CYP736A12-like	--	[Q]	Secondary metabolites biosynthesis, transport and catabolism	Cytochrome P450	Cytochrome P450 CYP736A12 OS=Panax ginseng (Korean ginseng) PE=2 SV=1	Q	Secondary metabolites biosynthesis, transport and catabolism	PREDICTED: cytochrome P450 71A1-like isoform X1 [Solanum tuberosum]	--
gene:Sme2.5_10427.1_g00003	--	0.459367	41.5	0.267811	26	0.650924	57	4.11754	375	3.42831	304	12.6343	1070	1.7556e-06	2.51809	up	--	--	Cellular Component: Golgi apparatus (GO:0005794);; Biological Process: protein glycosylation (GO:0006486);; Molecular Function: galactosyltransferase activity (GO:0008378);; Cellular Component: integral component of membrane (GO:0016021);; Molecular Function: carbohydrate binding (GO:0030246);;	K14413|0|sly:101249076|K14413 beta-1,3-galactosyltransferase [EC:2.4.1.-] | (RefSeq) beta-1,3-galactosyltransferase GALT1	--	[G]	Carbohydrate transport and metabolism	Galactosyltransferase;; Galactoside-binding lectin	Beta-1,3-galactosyltransferase 15 GN=T24P13.20 OS=Arabidopsis thaliana (Mouse-ear cress) PE=2 SV=1	W	Extracellular structures	PREDICTED: beta-1,3-galactosyltransferase 15 [Solanum lycopersicum]	cellular component: cell (GO:0005623);; cellular component: organelle (GO:0043226);; cellular component: cell part (GO:0044464);; biological process: metabolic process (GO:0008152);; biological process: cellular process (GO:0009987);; biological process: single-organism process (GO:0044699);; molecular function: catalytic activity (GO:0003824);; cellular component: membrane (GO:0016020);; cellula…
gene:Sme2.5_01521.1_g00014	--	1.13486	85	0.7669	59	1.50281	111	5.74513	438	5.76532	430	8.90007	647	6.45346e-05	1.56844	up	[R]	General function prediction only	--	K16302|0|sot:102591073|K16302 metal transporter CNNM | (RefSeq) DUF21 domain-containing protein At1g47330	--	[S]	Function unknown	Domain of unknown function DUF21;; CBS domain	DUF21 domain-containing protein At1g47330 GN=CBSDUF7 OS=Arabidopsis thaliana (Mouse-ear cress) PE=1 SV=1	S	Function unknown	PREDICTED: DUF21 domain-containing protein At1g47330-like [Solanum tuberosum]	--
gene:Sme2.5_00977.1_g00004	--	7.4208	227	5.91064	194	8.93097	260	35.8876	1124	41.8505	1223	56.6927	1491	1.64786e-05	1.51694	up	--	--	--	--	--	--	--	Protein of unknown function, DUF538	--	S	Function unknown	PREDICTED: uncharacterized protein LOC104089434 [Nicotiana tomentosiformis]	--
gene:Sme2.5_01039.1_g00004	--	1056.19	63981.5	1151.38	70631	961.003	57332	540.182	33186	589.026	35467	358.248	21044	0.0014867	-1.78823	down	--	--	--	--	--	--	--	--	--	--	--	PREDICTED: glycine-rich cell wall structural protein 1-like [Nicotiana sylvestris]	--
gene:Sme2.5_00690.1_g00004	--	1.32654	78.5	1.19886	72	1.45422	85	6.41955	385	4.95164	291	11.3602	652	0.000100139	1.42782	up	[R]	General function prediction only	--	K09560|5.65564e-101|sot:102586309|K09560 suppressor of tumorigenicity protein 13 | (RefSeq) FAM10 family protein At4g22670	--	[OT]	Posttranslational modification, protein turnover, chaperones;; Signal transduction mechanisms	TPR repeat;; Tetratricopeptide repeat;; Tetratricopeptide repeat;; Tetratricopeptide repeat;; Tetratricopeptide repeat;; Tetratricopeptide repeat;; Tetratricopeptide repeat	FAM10 family protein At4g22670 GN=At4g22670 OS=Arabidopsis thaliana (Mouse-ear cress) PE=1 SV=1	OT	Posttranslational modification, protein turnover, chaperones;; Signal transduction mechanisms	PREDICTED: FAM10 family protein At4g22670-like isoform X1 [Nicotiana sylvestris]	--
gene:Sme2.5_00498.1_g00006	--	13.3989	1330.5	4.99888	508	21.7989	2153	99.25	10090	70.0916	6984	210.817	20491	0.000516727	2.03894	up	[I]	Lipid transport and metabolism	--	K10527|0|sly:101252256|K10527 enoyl-CoA hydratase/3-hydroxyacyl-CoA dehydrogenase [EC:4.2.1.17 1.1.1.35 1.1.1.211] | (RefSeq) peroxisomal fatty acid beta-oxidation multifunctional protein AIM1	Fatty acid degradation (ko00071);; alpha-Linolenic acid metabolism (ko00592);; Fatty acid metabolism (ko01212)	[I]	Lipid transport and metabolism	Enoyl-CoA hydratase/isomerase family;; 3-hydroxyacyl-CoA dehydrogenase, NAD binding domain;; 3-hydroxyacyl-CoA dehydrogenase, C-terminal domain	3-hydroxyacyl-CoA dehydrogenase GN=AIM1 OS=Arabidopsis thaliana (Mouse-ear cress) PE=1 SV=1	I	Lipid transport and metabolism	PREDICTED: peroxisomal fatty acid beta-oxidation multifunctional protein AIM1 [Solanum lycopersicum]	--
gene:Sme2.5_08136.1_g00003	--	0	0	0	0	0	0	1.08259	76	1.28563	89	2.50365	155	8.24362e-10	4.89657	up	--	--	Molecular Function: nucleic acid binding (GO:0003676);; Molecular Function: catalytic activity (GO:0003824);; Biological Process: DNA metabolic process (GO:0006259);;	--	--	[R]	General function prediction only	Integrase core domain;; gag-polypeptide of LTR copia-type;; GAG-pre-integrase domain	Endonuclease OS=Nicotiana tabacum (Common tobacco) PE=2 SV=1	R	General function prediction only	hypothetical protein VITISV_013624 [Vitis vinifera]	molecular function: binding (GO:0005488);; molecular function: catalytic activity (GO:0003824);; biological process: metabolic process (GO:0008152);; biological process: cellular process (GO:0009987)
gene:Sme2.5_02122.1_g00001	--	1.27934	104.5	0.719995	56	1.83868	153	8.20146	626	5.52423	463	16.057	1232	0.000390764	1.76956	up	--	--	--	--	--	--	--	--	Transcription factor bHLH147 GN=K14A17.17 OS=Arabidopsis thaliana (Mouse-ear cress) PE=1 SV=1	K	Transcription	PREDICTED: transcription factor bHLH147-like isoform X1 [Solanum tuberosum]	--
gene:Sme2.5_00776.1_g00003	--	10.5662	813	10.0435	784	11.0889	842	6.04132	473	6.97515	506	7.80002	529	9.18003e-05	-1.54039	down	--	--	Molecular Function: diacylglycerol O-acyltransferase activity (GO:0004144);; Biological Process: glycerolipid biosynthetic process (GO:0045017);;	--	--	--	--	Protein of unknown function (DUF1298);; Wax ester synthase-like Acyl-CoA acyltransferase domain	O-acyltransferase WSD1 GN=WSD1 OS=Arabidopsis thaliana (Mouse-ear cress) PE=2 SV=1	S	Function unknown	PREDICTED: O-acyltransferase WSD1-like [Solanum tuberosum]	molecular function: catalytic activity (GO:0003824);; biological process: metabolic process (GO:0008152);; biological process: cellular process (GO:0009987);; biological process: single-organism process (GO:0044699)
gene:Sme2.5_06014.1_g00001	--	0.521331	30.5	0.577009	34	0.465652	27	3.62429	202	2.94837	161	5.49177	286	0.000162645	1.71963	up	--	--	Biological Process: organic substance biosynthetic process (GO:1901576);;	--	--	--	--	CCT motif;; B-box zinc finger	Zinc finger protein CONSTANS-LIKE 13 GN=COL13 OS=Arabidopsis thaliana (Mouse-ear cress) PE=2 SV=1	S	Function unknown	PREDICTED: zinc finger protein CONSTANS-LIKE 13-like [Solanum tuberosum]	biological process: metabolic process (GO:0008152)
gene:Sme2.5_02156.1_g00008	--	0.90824	78	0.69036	60	1.12612	96	3.29926	277	2.80874	236	6.05187	441	0.00971485	1.01595	up	--	--	--	K01514|1.3688e-61|cic:CICLE_v10017939mg|K01514 exopolyphosphatase [EC:3.6.1.11] | (RefSeq) hypothetical protein	Purine metabolism (ko00230)	[C]	Energy production and conversion	DHHA2 domain	--	C	Energy production and conversion	PREDICTED: uncharacterized protein LOC104645909 [Solanum lycopersicum]	--
gene:Sme2.5_05759.1_g00003	--	0.689365	41	0.337004	21	1.04173	61	6.12942	366	5.39151	316	16.2464	927	3.8361e-06	2.46004	up	--	--	--	--	--	--	--	GDP-fucose protein O-fucosyltransferase	Uncharacterized protein At1g04910 GN=At1g04910 OS=Arabidopsis thaliana (Mouse-ear cress) PE=2 SV=1	S	Function unknown	PREDICTED: uncharacterized protein At1g04910-like isoform X1 [Solanum tuberosum]	--
gene:Sme2.5_03745.1_g00003	--	0.295988	16.5	0.035253	2	0.556723	31	4.70536	272	3.38752	193	42.7047	2363	0.000188253	3.24065	up	[P]	Inorganic ion transport and metabolism	Molecular Function: peroxidase activity (GO:0004601);; Biological Process: response to oxidative stress (GO:0006979);; Molecular Function: heme binding (GO:0020037);; Molecular Function: metal ion binding (GO:0046872);; Biological Process: oxidation-reduction process (GO:0055114);;	K00430|0|sly:101253648|K00430 peroxidase [EC:1.11.1.7] | (RefSeq) peroxidase 42	Phenylpropanoid biosynthesis (ko00940)	--	--	Peroxidase	Peroxidase 42 (Precursor) OS=Arabidopsis thaliana (Mouse-ear cress) PE=1 SV=2	G	Carbohydrate transport and metabolism	PREDICTED: peroxidase 42-like [Solanum lycopersicum]	biological process: metabolic process (GO:0008152);; biological process: cellular process (GO:0009987);; biological process: single-organism process (GO:0044699);; biological process: response to stimulus (GO:0050896);; biological process: detoxification (GO:0098754);; molecular function: catalytic activity (GO:0003824);; molecular function: antioxidant activity (GO:0016209);; molecular function:…
Solanum_melongena_newGene_1638	--	34.5824	1545	5.96296	274	63.2019	2816	431.76	19805	329.573	14817	1118.47	49054	0.00031985	2.64561	up	--	--	Biological Process: negative regulation of flavonoid biosynthetic process (GO:0009964);; Molecular Function: anthocyanidin reductase activity (GO:0033729);; Molecular Function: coenzyme binding (GO:0050662);; Biological Process: oxidation-reduction process (GO:0055114);;	--	--	--	--	--	Anthocyanidin reductase ((2S)-flavan-3-ol-forming) OS=Vitis vinifera OX=29760 GN=ANR PE=1 SV=1	--	--	hypothetical protein CQW23_09127 [Capsicum baccatum]	biological process: biological regulation (GO:0065007);; biological process: metabolic process (GO:0008152);; biological process: single-organism process (GO:0044699);; molecular function: catalytic activity (GO:0003824);; molecular function: binding (GO:0005488)
Solanum_melongena_newGene_1003	--	1.74541	125.5	2.09531	161	1.39551	90	0.556533	48	1.0451	69	1.70332	126	0.00977665	-1.53756	down	--	--	--	--	--	[R]	General function prediction only	--	Retrovirus-related Pol polyprotein from transposon RE2 OS=Arabidopsis thaliana OX=3702 GN=RE2 PE=4 SV=1	L	Replication, recombination and repair	PREDICTED: uncharacterized protein LOC109239302 [Nicotiana attenuata]	--
gene:Sme2.5_03792.1_g00002	--	1.15296	26.5	1.51675	35	0.78917	18	6.93796	159	8.00447	180	11.8492	260	0.00204057	1.73435	up	--	--	--	--	--	--	--	--	--	S	Function unknown	PREDICTED: uncharacterized protein LOC102587766 [Solanum tuberosum]	--
gene:Sme2.5_00420.1_g00013	--	0.833349	38	0.881719	32	0.784978	44	2.43949	135	3.029	148	4.95615	318	0.00791881	1.29532	up	[RTKL]	General function prediction only;; Signal transduction mechanisms;; Transcription;; Replication, recombination and repair	Molecular Function: protein serine/threonine kinase activity (GO:0004674);; Molecular Function: calcium ion binding (GO:0005509);; Molecular Function: ATP binding (GO:0005524);; Biological Process: protein phosphorylation (GO:0006468);;	K13412|0|sot:102577877|K13412 calcium-dependent protein kinase [EC:2.7.11.1] | (RefSeq) CDPK2; calcium-dependent protein kinase 2	Plant-pathogen interaction (ko04626)	[T]	Signal transduction mechanisms	Protein kinase domain;; EF hand;; EF-hand domain pair;; Protein tyrosine kinase;; EF-hand domain pair;; EF-hand domain;; EF hand;; Secreted protein acidic and rich in cysteine Ca binding region;; Cytoskeletal-regulatory complex EF hand	Calcium-dependent protein kinase 2 GN=CPK2 OS=Zea mays (Maize) PE=2 SV=1	T	Signal transduction mechanisms	PREDICTED: calcium-dependent protein kinase isoform 2 [Solanum tuberosum]	biological process: metabolic process (GO:0008152);; biological process: cellular process (GO:0009987);; molecular function: catalytic activity (GO:0003824);; molecular function: binding (GO:0005488)
gene:Sme2.5_06710.1_g00001	--	0.980289	50.5	1.07235	56	0.888232	45	4.45927	232	3.96294	202	8.7335	435	0.00173493	1.40197	up	[G]	Carbohydrate transport and metabolism	Biological Process: response to hypoxia (GO:0001666);; Molecular Function: starch synthase activity (GO:0009011);; Cellular Component: amyloplast (GO:0009501);; Cellular Component: chloroplast (GO:0009507);; Biological Process: amylopectin biosynthetic process (GO:0010021);; Biological Process: myo-inositol hexakisphosphate biosynthetic process (GO:0010264);; Biological Process: starch biosynthet…	K00703|0|sly:101252941|K00703 starch synthase [EC:2.4.1.21] | (RefSeq) granule-bound starch synthase 2, chloroplastic/amyloplastic	Starch and sucrose metabolism (ko00500)	--	--	Glycosyl transferases group 1;; Glycosyl transferases group 1;; Starch synthase catalytic domain	Granule-bound starch synthase 2, chloroplastic/amyloplastic (Precursor) GN=SS2 OS=Solanum tuberosum (Potato) PE=1 SV=3	M	Cell wall/membrane/envelope biogenesis	PREDICTED: granule-bound starch synthase 2, chloroplastic/amyloplastic [Solanum lycopersicum]	biological process: response to stimulus (GO:0050896);; molecular function: catalytic activity (GO:0003824);; cellular component: cell (GO:0005623);; cellular component: organelle (GO:0043226);; cellular component: cell part (GO:0044464);; biological process: metabolic process (GO:0008152);; biological process: cellular process (GO:0009987);; biological process: single-organism process (GO:004469…
gene:Sme2.5_01586.1_g00008	--	14.659	971.5	11.6019	782	17.7162	1161	64.5364	4353	59.2595	3917	77.4983	4998	0.00034131	1.23264	up	--	--	Molecular Function: iron ion binding (GO:0005506);; Biological Process: fatty acid biosynthetic process (GO:0006633);; Cellular Component: integral component of membrane (GO:0016021);; Biological Process: carotenoid biosynthetic process (GO:0016117);; Molecular Function: oxidoreductase activity (GO:0016491);; Molecular Function: hydrolase activity (GO:0016787);; Cellular Component: chloroplast me…	K15746|0|sot:102582135|K15746 beta-carotene 3-hydroxylase [EC:1.14.13.129] | (RefSeq) beta-carotene hydroxylase 2, chloroplastic	Carotenoid biosynthesis (ko00906)	--	--	Fatty acid hydroxylase superfamily	Beta-carotene hydroxylase 2, chloroplastic (Precursor; Fragment) GN=CA2 OS=Capsicum annuum (Bell pepper) PE=2 SV=1	I	Lipid transport and metabolism	PREDICTED: beta-carotene hydroxylase 2, chloroplastic-like [Solanum tuberosum]	molecular function: binding (GO:0005488);; biological process: metabolic process (GO:0008152);; biological process: cellular process (GO:0009987);; biological process: single-organism process (GO:0044699);; cellular component: membrane (GO:0016020);; cellular component: membrane part (GO:0044425);; molecular function: catalytic activity (GO:0003824);; cellular component: cell (GO:0005623);; cellu…
gene:Sme2.5_00159.1_g00003	--	0.206105	11	0.063346	4	0.348864	18	1.16199	62	1.59119	83	3.7774	192	0.00578698	1.99717	up	--	--	--	--	--	--	--	--	--	S	Function unknown	PREDICTED: uncharacterized protein LOC101267797 [Solanum lycopersicum]	--
gene:Sme2.5_08494.1_g00002	--	1.99745	312	1.48166	229	2.51325	395	0.888506	133	0.770943	79	0.826686	128	9.91306e-08	-2.2534	down	--	--	--	--	--	--	--	--	--	--	--	PREDICTED: uncharacterized protein LOC104648097 [Solanum lycopersicum]	--
gene:Sme2.5_00629.1_g00013	--	0.885058	44.5	1.27418	50	0.495936	39	3.78588	293	4.22727	318	7.21101	542	2.66165e-06	1.98724	up	[Q]	Secondary metabolites biosynthesis, transport and catabolism	Molecular Function: iron ion binding (GO:0005506);; Molecular Function: steroid hydroxylase activity (GO:0008395);; Molecular Function: electron carrier activity (GO:0009055);; Biological Process: leaf morphogenesis (GO:0009965);; Biological Process: brassinosteroid biosynthetic process (GO:0016132);; Molecular Function: oxidoreductase activity, acting on paired donors, with incorporation or redu…	K12637|0|sly:101245605|K12637 3-epi-6-deoxocathasterone 23-monooxygenase [EC:1.14.13.112] | (RefSeq) 3-epi-6-deoxocathasterone 23-monooxygenase	Brassinosteroid biosynthesis (ko00905)	[QI]	Secondary metabolites biosynthesis, transport and catabolism;; Lipid transport and metabolism	Cytochrome P450	3-epi-6-deoxocathasterone 23-monooxygenase OS=Arabidopsis thaliana (Mouse-ear cress) PE=2 SV=3	Q	Secondary metabolites biosynthesis, transport and catabolism	PREDICTED: 3-epi-6-deoxocathasterone 23-monooxygenase [Solanum lycopersicum]	molecular function: binding (GO:0005488);; biological process: metabolic process (GO:0008152);; biological process: single-organism process (GO:0044699);; molecular function: catalytic activity (GO:0003824);; molecular function: electron carrier activity (GO:0009055);; biological process: developmental process (GO:0032502);; biological process: biological regulation (GO:0065007);; biological proc…
gene:Sme2.5_00295.1_g00013	--	0.32336	20	0.200563	13	0.446157	27	2.65631	150	2.1772	127	3.96182	227	6.969e-05	1.96575	up	--	--	Biological Process: regulation of gene expression (GO:0010468);; Biological Process: cellular macromolecule metabolic process (GO:0044260);; Biological Process: nucleic acid metabolic process (GO:0090304);;	--	--	--	--	--	RNA-directed DNA methylation 4 GN=T9D9.9 OS=Arabidopsis thaliana (Mouse-ear cress) PE=1 SV=1	S	Function unknown	PREDICTED: RNA-directed DNA methylation 4-like isoform X2 [Solanum tuberosum]	biological process: biological regulation (GO:0065007);; biological process: metabolic process (GO:0008152);; biological process: cellular process (GO:0009987)
gene:Sme2.5_01388.1_g00005	--	0.42806	33	0.230557	18	0.625563	48	3.05498	195	2.16379	140	7.85101	479	0.00211952	1.81074	up	--	--	--	--	--	--	--	Domain of unknown function (DUF239);; Domain of unknown function (DUF4409)	--	R	General function prediction only	PREDICTED: uncharacterized protein LOC102588515 [Solanum tuberosum]	--
gene:Sme2.5_00381.1_g00009	--	10.3711	1063	5.90908	636	14.833	1490	48.4249	5144	36.5776	3739	81.3118	8066	0.00116916	1.38464	up	[J]	Translation, ribosomal structure and biogenesis	--	--	--	[A]	RNA processing and modification	Telomere recombination;; RING-variant domain	--	A	RNA processing and modification	PREDICTED: uncharacterized protein LOC102578157 [Solanum tuberosum]	--
gene:Sme2.5_00142.1_g00006	--	1.43225	265.5	1.34625	227	1.51825	304	7.14634	1258	7.31423	1648	11.8184	1833	4.60297e-05	1.5877	up	[K]	Transcription	--	--	--	[K]	Transcription	Nodulin-like;; Early transcription elongation factor of RNA pol II, NGN section;; KOW motif	Putative transcription elongation factor SPT5 homolog 1 GN=At4g08350 OS=Arabidopsis thaliana (Mouse-ear cress) PE=1 SV=2	K	Transcription	PREDICTED: transcription elongation factor SPT5-like isoform X1 [Solanum tuberosum]	--
Solanum_melongena_newGene_5705	--	13.2076	1334	13.3211	1387	13.0941	1281	8.31383	778	9.48692	765	14.9598	1409	1.69121e-05	-1.41014	down	--	--	--	--	--	--	--	--	--	--	--	--	--
gene:Sme2.5_05062.1_g00003	--	0.122356	9	0.121592	9	0.123119	9	0.956165	65	0.70394	46	1.59695	101	0.00702763	1.73311	up	--	--	--	K14801|0|sly:101256671|K14801 pre-rRNA-processing protein TSR4 | (RefSeq) probable 20S rRNA accumulation protein 4	--	[R]	General function prediction only	Programmed cell death protein 2, C-terminal putative domain	--	R	General function prediction only	PREDICTED: probable 20S rRNA accumulation protein 4 [Solanum lycopersicum]	--
gene:Sme2.5_02533.1_g00006	--	3251.73	108920	3543.86	120218	2959.61	97623	2068.05	70266	2280.04	75903	1956.61	63564	0.00277	-1.44829	down	--	--	--	--	--	--	--	Pollen proteins Ole e I like	Pollen-specific protein-like At4g18596 (Precursor) GN=At4g18596 OS=Arabidopsis thaliana (Mouse-ear cress) PE=2 SV=1	R	General function prediction only	PREDICTED: major pollen allergen Lig v 1-like [Solanum lycopersicum]	--
gene:Sme2.5_03981.1_g00007	--	2.33082	47	2.94645	60	1.71519	34	14.7644	294	17.1874	336	20.1753	385	0.00117362	1.72729	up	--	--	--	--	--	--	--	--	--	S	Function unknown	PREDICTED: uncharacterized protein LOC102594944 [Solanum tuberosum]	--
gene:Sme2.5_00568.1_g00001	--	6.92454	470.5	9.21922	669	4.62985	272	3.31344	225	4.25621	269	2.43766	151	0.00964195	-1.77287	down	--	--	--	--	--	--	--	--	--	S	Function unknown	PREDICTED: uncharacterized protein LOC101254233 [Solanum lycopersicum]	--
gene:Sme2.5_01660.1_g00015	--	0.55419	24	0.885704	31	0.222676	17	1.96771	139	1.5957	116	3.37872	232	0.00528766	1.56693	up	[RTKL]	General function prediction only;; Signal transduction mechanisms;; Transcription;; Replication, recombination and repair	Molecular Function: calmodulin-dependent protein kinase activity (GO:0004683);; Molecular Function: calcium ion binding (GO:0005509);; Molecular Function: ATP binding (GO:0005524);; Biological Process: protein phosphorylation (GO:0006468);; Biological Process: abscisic acid-activated signaling pathway (GO:0009738);;	K13412|0|sot:102601318|K13412 calcium-dependent protein kinase [EC:2.7.11.1] | (RefSeq) calcium-dependent protein kinase SK5-like	Plant-pathogen interaction (ko04626)	[T]	Signal transduction mechanisms	Protein kinase domain;; Protein tyrosine kinase	Calcium-dependent protein kinase SK5 OS=Glycine max (Soybean) PE=1 SV=1	T	Signal transduction mechanisms	PREDICTED: calcium-dependent protein kinase SK5-like [Solanum tuberosum]	biological process: metabolic process (GO:0008152);; biological process: cellular process (GO:0009987);; molecular function: catalytic activity (GO:0003824);; molecular function: binding (GO:0005488);; biological process: signaling (GO:0023052);; biological process: single-organism process (GO:0044699);; biological process: response to stimulus (GO:0050896);; biological process: biological regula…
gene:Sme2.5_00176.1_g00010	--	0.006356	1	0	0	0.012712	2	8.08905	292	4.5903	197	9.77814	369	1.328e-17	5.58015	up	--	--	--	--	--	--	--	--	--	B	Chromatin structure and dynamics	PREDICTED: kinesin-like protein KIF21A-like [Solanum tuberosum]	--
gene:Sme2.5_04411.1_g00003	--	0.08212	3.5	0.041077	5	0.123163	2	0.631708	54	0.650018	63	3.07003	235	6.80892e-05	3.0495	up	--	--	--	--	--	[R]	General function prediction only	Kelch motif;; Kelch motif;; Galactose oxidase, central domain;; Galactose oxidase, central domain;; F-box domain;; Kelch motif	F-box/kelch-repeat protein At1g55270 GN=At1g55270 OS=Arabidopsis thaliana (Mouse-ear cress) PE=2 SV=1	R	General function prediction only	PREDICTED: F-box/kelch-repeat protein At1g55270 [Solanum lycopersicum]	--
gene:Sme2.5_01722.1_g00004	--	0.611066	27.5	0.347495	15	0.874636	40	2.87453	146	2.89302	142	6.15762	290	0.00178559	1.69238	up	--	--	--	--	--	[S]	Function unknown	Armadillo/beta-catenin-like repeat;; HEAT repeats;; Reverse transcriptase (RNA-dependent DNA polymerase);; HEAT repeat;; V-ATPase subunit H;; Proteasome non-ATPase 26S subunit;; Kinesin-associated protein (KAP)	--	S	Function unknown	PREDICTED: uncharacterized protein LOC104240476 [Nicotiana sylvestris]	--
gene:Sme2.5_04590.1_g00006	--	10.2357	453.5	8.80894	400	11.6625	507	10.3537	449	7.24589	328	10.4929	448	0.0073458	-1.03807	down	--	--	--	--	--	--	--	--	--	--	--	--	--
gene:Sme2.5_10142.1_g00002	--	9.83548	330.5	8.03492	270	11.636	391	8.49775	275	8.22381	282	11.1755	357	0.00863416	-1.00145	down	--	--	--	--	--	--	--	--	--	S	Function unknown	hypothetical protein VITISV_039385 [Vitis vinifera]	--
gene:Sme2.5_00043.1_g00011	--	1.90979	174	2.31572	207	1.50387	141	1.19163	116	1.10998	87	2.0157	150	0.00194927	-1.47898	down	[Z]	Cytoskeleton	Molecular Function: nucleotide binding (GO:0000166);; Cellular Component: microtubule cytoskeleton (GO:0015630);; Cellular Component: protein complex (GO:0043234);; Cellular Component: cytoskeletal part (GO:0044430);;	K11498|0|sot:102581244|K11498 centromeric protein E | (RefSeq) kinesin-related protein 4	--	[Z]	Cytoskeleton	Kinesin motor domain	Kinesin-like protein NACK2 GN=NACK2 OS=Nicotiana tabacum (Common tobacco) PE=1 SV=1	Z	Cytoskeleton	PREDICTED: centromere-associated protein E-like isoform X2 [Solanum tuberosum]	molecular function: binding (GO:0005488);; cellular component: cell (GO:0005623);; cellular component: organelle (GO:0043226);; cellular component: cell part (GO:0044464);; cellular component: macromolecular complex (GO:0032991);; cellular component: organelle part (GO:0044422)
gene:Sme2.5_10945.1_g00001	--	0.580464	53	0.401811	39	0.759116	67	1.99176	191	2.4025	226	4.67542	395	0.00421139	1.30518	up	--	--	Biological Process: maltose metabolic process (GO:0000023);; Biological Process: response to cold (GO:0009409);; Cellular Component: chloroplast outer membrane (GO:0009707);; Biological Process: starch biosynthetic process (GO:0019252);; Biological Process: glucosinolate biosynthetic process (GO:0019761);; Molecular Function: cation binding (GO:0043169);; Molecular Function: cellobiose glucosidas…	--	--	[G]	Carbohydrate transport and metabolism	Glycosyl hydrolase family 1	Beta-glucosidase-like SFR2, chloroplastic OS=Oryza sativa subsp. japonica (Rice) PE=2 SV=1	G	Carbohydrate transport and metabolism	PREDICTED: beta-glycosidase-like isoform X2 [Solanum lycopersicum]	biological process: metabolic process (GO:0008152);; biological process: cellular process (GO:0009987);; biological process: single-organism process (GO:0044699);; biological process: response to stimulus (GO:0050896);; cellular component: cell (GO:0005623);; cellular component: membrane (GO:0016020);; cellular component: organelle (GO:0043226);; cellular component: organelle part (GO:0044422);; …
gene:Sme2.5_02139.1_g00013	--	0.331629	43	0.132591	18	0.530667	68	4.1297	411	2.63063	276	11.7145	1106	8.02634e-05	2.43732	up	--	--	Molecular Function: iron ion binding (GO:0005506);; Cellular Component: plasma membrane (GO:0005886);; Biological Process: response to wounding (GO:0009611);; Biological Process: jasmonic acid biosynthetic process (GO:0009695);; Molecular Function: linoleate 13S-lipoxygenase activity (GO:0016165);; Biological Process: oxylipin biosynthetic process (GO:0031408);; Biological Process: lipid oxidatio…	K00454|0|sot:102583480|K00454 lipoxygenase [EC:1.13.11.12] | (RefSeq) lipoxygenase 6, chloroplastic-like	Linoleic acid metabolism (ko00591);; alpha-Linolenic acid metabolism (ko00592)	--	--	Lipoxygenase;; PLAT/LH2 domain	Lipoxygenase 6, chloroplastic (Precursor) GN=LOX6 OS=Arabidopsis thaliana (Mouse-ear cress) PE=2 SV=1	E	Amino acid transport and metabolism	PREDICTED: lipoxygenase 6, chloroplastic-like [Solanum tuberosum]	molecular function: binding (GO:0005488);; cellular component: cell (GO:0005623);; cellular component: membrane (GO:0016020);; cellular component: cell part (GO:0044464);; biological process: response to stimulus (GO:0050896);; biological process: metabolic process (GO:0008152);; biological process: cellular process (GO:0009987);; biological process: single-organism process (GO:0044699);; molecul…
gene:Sme2.5_00492.1_g00008	--	5.74147	581	4.29677	466	7.18616	696	5.23786	474	3.37307	309	3.94919	406	0.00116675	-1.38526	down	[KAD]	Transcription;; RNA processing and modification;; Cell cycle control, cell division, chromosome partitioning	Molecular Function: DNA binding (GO:0003677);; Molecular Function: chromatin binding (GO:0003682);;	K09422|0|sly:101260045|K09422 myb proto-oncogene protein, plant | (RefSeq) myb-related protein A	--	[K]	Transcription	Myb-like DNA-binding domain;; Myb-like DNA-binding domain	Myb-related protein 3R-1 GN=MYB3R-1 OS=Arabidopsis thaliana (Mouse-ear cress) PE=2 SV=1	K	Transcription	PREDICTED: myb-related protein A-like isoform X2 [Solanum tuberosum]	molecular function: binding (GO:0005488)
gene:Sme2.5_04620.1_g00005	--	3389.84	207906	3576.91	222141	3202.77	193671	2146.78	133706	2364.78	144701	1933.89	115249	0.00279297	-1.45806	down	--	--	--	K19882|3.11977e-84|sly:101264402|K19882 O-palmitoleoyl-L-serine hydrolase [EC:3.1.1.98] | (RefSeq) pectin acetylesterase 7-like	--	[M]	Cell wall/membrane/envelope biogenesis	Pectinacetylesterase	--	M	Cell wall/membrane/envelope biogenesis	PREDICTED: uncharacterized protein LOC101264402 [Solanum lycopersicum]	--
gene:Sme2.5_00351.1_g00011	--	0.084076	9	0.118084	13	0.050068	5	0.802076	83	0.549839	56	1.13008	111	0.00731533	1.8646	up	--	--	--	K17604|0|sot:102584795|K17604 zinc finger SWIM domain-containing protein 3 | (RefSeq) protein FAR1-RELATED SEQUENCE 6-like	--	--	--	FAR1 DNA-binding domain;; MULE transposase domain	Protein FAR1-RELATED SEQUENCE 6 GN=FRS6 OS=Arabidopsis thaliana (Mouse-ear cress) PE=2 SV=1	S	Function unknown	PREDICTED: protein FAR1-RELATED SEQUENCE 6-like isoform X2 [Solanum tuberosum]	--
Solanum_melongena_newGene_1022	--	2.57348	81	2.57851	82	2.56846	80	0	0	0	0	0	0	3.36604e-17	-6.37237	down	--	--	--	--	--	--	--	--	--	--	--	PREDICTED: uncharacterized protein LOC109240914 [Nicotiana attenuata]	--
gene:Sme2.5_30457.1_g00001	--	0.947833	42.5	0.931381	42	0.964285	43	0	0	0	0	0	0	4.89059e-11	-5.40838	down	--	--	--	K11593|4.95811e-67|sot:102604021|K11593 eukaryotic translation initiation factor 2C | (RefSeq) protein argonaute 4	--	[J]	Translation, ribosomal structure and biogenesis	Domain of unknown function (DUF1785);; PAZ domain	Protein argonaute 4A GN=P0038F12.13 OS=Oryza sativa subsp. japonica (Rice) PE=2 SV=1	J	Translation, ribosomal structure and biogenesis	PREDICTED: protein argonaute 4-like [Solanum tuberosum]	--
gene:Sme2.5_12348.1_g00001	--	0.256804	45	0.141983	26	0.371624	64	1.41822	251	1.41029	203	2.63686	371	0.00121915	1.56543	up	[EQ]	Amino acid transport and metabolism;; Secondary metabolites biosynthesis, transport and catabolism	Cellular Component: cytosol (GO:0005829);; Biological Process: glutathione catabolic process (GO:0006751);; Cellular Component: plasmodesma (GO:0009506);; Molecular Function: 5-oxoprolinase (ATP-hydrolyzing) activity (GO:0017168);;	K01469|0|sly:101246654|K01469 5-oxoprolinase (ATP-hydrolysing) [EC:3.5.2.9] | (RefSeq) 5-oxoprolinase	Glutathione metabolism (ko00480)	[E]	Amino acid transport and metabolism	Hydantoinase B/oxoprolinase;; Hydantoinase/oxoprolinase;; Hydantoinase/oxoprolinase N-terminal region	5-oxoprolinase GN=OXP1 OS=Arabidopsis thaliana (Mouse-ear cress) PE=2 SV=1	E	Amino acid transport and metabolism	PREDICTED: 5-oxoprolinase [Solanum lycopersicum]	cellular component: cell (GO:0005623);; cellular component: cell part (GO:0044464);; biological process: metabolic process (GO:0008152);; biological process: cellular process (GO:0009987);; cellular component: cell junction (GO:0030054);; molecular function: catalytic activity (GO:0003824)
gene:Sme2.5_00002.1_g00001	--	0.203825	18	0.225501	20	0.182148	16	1.28218	112	0.95471	82	2.81465	235	0.00225973	1.74288	up	--	--	--	--	--	--	--	--	--	S	Function unknown	PREDICTED: uncharacterized protein LOC102593154 isoform X2 [Solanum tuberosum]	--
Solanum_melongena_newGene_4070	--	19.3708	760	17.3351	691	21.4065	829	14.8586	593	13.9144	544	13.5113	515	0.0038901	-1.28324	down	--	--	--	--	--	--	--	--	--	--	--	--	--
Solanum_melongena_newGene_117	--	0.536619	28.5	0.103134	6	0.970104	51	4.50796	241	4.19423	220	11.6456	595	0.00186395	2.24267	up	--	--	Molecular Function: zinc ion binding (GO:0008270);; Cellular Component: integral component of membrane (GO:0016021);;	K10666|3.92474e-130|sot:102594316|K10666 E3 ubiquitin-protein ligase RNF5 [EC:2.3.2.27] | (RefSeq) RING finger protein 5-like	Protein processing in endoplasmic reticulum (ko04141)	[O]	Posttranslational modification, protein turnover, chaperones	Zinc finger, C3HC4 type (RING finger);; Zinc finger, C3HC4 type (RING finger);; Zinc finger, C3HC4 type (RING finger);; Ring finger domain;; RING-type zinc-finger;; zinc-RING finger domain	E3 ubiquitin-protein ligase RMA1 OS=Arabidopsis thaliana OX=3702 GN=RMA1 PE=1 SV=1	O	Posttranslational modification, protein turnover, chaperones	PREDICTED: RING finger protein 5-like isoform X2 [Solanum pennellii]	molecular function: binding (GO:0005488);; cellular component: membrane (GO:0016020);; cellular component: membrane part (GO:0044425)
gene:Sme2.5_01800.1_g00003	--	0.153053	22	0.118383	17	0.187722	27	1.65863	222	0.802693	105	2.69902	345	8.99848e-05	2.12151	up	--	--	Molecular Function: calcium ion binding (GO:0005509);; Cellular Component: endoplasmic reticulum (GO:0005783);; Biological Process: pollen wall assembly (GO:0010208);; Cellular Component: membrane (GO:0016020);;	--	--	--	--	Repeat domain in Vibrio, Colwellia, Bradyrhizobium and Shewanella;; FG-GAP repeat;; PQQ-like domain	--	R	General function prediction only	PREDICTED: uncharacterized protein LOC102584117 [Solanum tuberosum]	molecular function: binding (GO:0005488);; cellular component: cell (GO:0005623);; cellular component: organelle (GO:0043226);; cellular component: cell part (GO:0044464);; biological process: cellular process (GO:0009987);; biological process: developmental process (GO:0032502);; biological process: single-organism process (GO:0044699);; biological process: cellular component organization or bio…
gene:Sme2.5_00038.1_g00002	--	5.65551	222	4.40121	176	6.90982	268	31.4441	1254	19.9803	781	41.0125	1564	6.67626e-05	1.41834	up	--	--	Biological Process: hormone-mediated signaling pathway (GO:0009755);; Biological Process: post-embryonic development (GO:0009791);; Biological Process: response to lipid (GO:0033993);; Biological Process: cellular response to oxygen-containing compound (GO:1901701);;	K14495|3.03776e-57|sly:101243703|K14495 F-box protein GID2 | (RefSeq) SlGID2; F-box protein GID2	Plant hormone signal transduction (ko04075)	--	--	F-box domain;; F-box-like	F-box protein GID2 GN=T22A6.40 OS=Arabidopsis thaliana (Mouse-ear cress) PE=1 SV=1	R	General function prediction only	PREDICTED: F-box protein GID2 [Nicotiana tomentosiformis]	biological process: cellular process (GO:0009987);; biological process: signaling (GO:0023052);; biological process: single-organism process (GO:0044699);; biological process: response to stimulus (GO:0050896);; biological process: biological regulation (GO:0065007);; biological process: multicellular organismal process (GO:0032501)
gene:Sme2.5_02192.1_g00001	--	2.13197	110	1.61862	84	2.64532	136	8.97104	464	7.05973	373	19.0156	971	0.000969865	1.36671	up	[R]	General function prediction only	Cellular Component: integral component of membrane (GO:0016021);;	--	--	[S]	Function unknown	Transmembrane proteins 14C;; RNA recognition motif. (a.k.a. RRM, RBD, or RNP domain);; RNA recognition motif (a.k.a. RRM, RBD, or RNP domain);; RNA recognition motif. (a.k.a. RRM, RBD, or RNP domain)	UPF0136 membrane protein At2g26240 GN=At2g26240 OS=Arabidopsis thaliana (Mouse-ear cress) PE=3 SV=1	S	Function unknown	PREDICTED: uncharacterized protein LOC104118780 [Nicotiana tomentosiformis]	cellular component: membrane (GO:0016020);; cellular component: membrane part (GO:0044425)
gene:Sme2.5_02324.1_g00005	--	2.34696	207	2.95517	247	1.73875	167	9.8054	882	8.52107	745	16.7491	1363	0.00604064	1.18141	up	--	--	--	--	--	--	--	BTB/POZ domain;; BTB And C-terminal Kelch	BTB/POZ domain-containing protein POB1 GN=POB1 OS=Arabidopsis thaliana (Mouse-ear cress) PE=2 SV=2	R	General function prediction only	PREDICTED: uncharacterized protein At5g41620-like [Solanum tuberosum]	--
gene:Sme2.5_05245.1_g00006	--	1.83231	150.5	0.96247	81	2.70216	220	0.346195	29	0.26344	22	0.075781	7	4.70176e-05	-3.03357	down	[Q]	Secondary metabolites biosynthesis, transport and catabolism	Molecular Function: oxidoreductase activity (GO:0016491);; Biological Process: single-organism metabolic process (GO:0044710);; Molecular Function: metal ion binding (GO:0046872);;	K05909|0|sot:102586058|K05909 laccase [EC:1.10.3.2] | (RefSeq) laccase-2-like	--	[Q]	Secondary metabolites biosynthesis, transport and catabolism	Multicopper oxidase;; Multicopper oxidase;; Multicopper oxidase	Laccase-4 (Precursor) GN=F16M14.1 OS=Arabidopsis thaliana (Mouse-ear cress) PE=2 SV=2	Q	Secondary metabolites biosynthesis, transport and catabolism	PREDICTED: laccase-2-like [Solanum tuberosum]	molecular function: catalytic activity (GO:0003824);; biological process: metabolic process (GO:0008152);; biological process: single-organism process (GO:0044699);; molecular function: binding (GO:0005488)
gene:Sme2.5_01521.1_g00015	--	0.112321	14.5	0.116091	15	0.108552	14	1.40456	179	0.955278	119	2.7609	336	5.33654e-07	2.57802	up	--	--	Cellular Component: endosome (GO:0005768);; Cellular Component: trans-Golgi network (GO:0005802);; Molecular Function: methyltransferase activity (GO:0008168);; Biological Process: methylation (GO:0032259);;	--	--	--	--	Putative S-adenosyl-L-methionine-dependent methyltransferase;; Methyltransferase domain;; Methyltransferase domain	Probable methyltransferase PMT28 GN=At1g19430 OS=Arabidopsis thaliana (Mouse-ear cress) PE=2 SV=1	R	General function prediction only	PREDICTED: probable methyltransferase PMT28 [Solanum lycopersicum]	cellular component: cell (GO:0005623);; cellular component: organelle (GO:0043226);; cellular component: cell part (GO:0044464);; cellular component: organelle part (GO:0044422);; molecular function: catalytic activity (GO:0003824);; biological process: metabolic process (GO:0008152)
Solanum_melongena_newGene_593	--	0	0	0	0	0	0	0.99201	34	2.57088	86	4.33904	140	4.22969e-07	4.33036	up	--	--	--	--	--	--	--	--	--	--	--	--	--
gene:Sme2.5_09326.1_g00002	--	0.178997	13	0.214391	16	0.143602	10	0.8923	64	1.07899	75	2.39748	162	0.00985699	1.6646	up	[R]	General function prediction only	Cellular Component: protein complex (GO:0043234);; Cellular Component: intracellular part (GO:0044424);;	K14829|0|sot:102593161|K14829 pre-rRNA-processing protein IPI3 | (RefSeq) protein ROOT INITIATION DEFECTIVE 3	--	[R]	General function prediction only	WD domain, G-beta repeat	Protein ROOT INITIATION DEFECTIVE 3 GN=RID3 OS=Arabidopsis thaliana (Mouse-ear cress) PE=1 SV=1	R	General function prediction only	PREDICTED: protein ROOT INITIATION DEFECTIVE 3-like [Solanum tuberosum]	cellular component: macromolecular complex (GO:0032991);; cellular component: cell (GO:0005623);; cellular component: cell part (GO:0044464)
gene:Sme2.5_00481.1_g00008	--	3.53553	646.5	3.4211	634	3.64996	659	2.79206	555	2.23782	425	2.51055	477	0.00342743	-1.26444	down	[C]	Energy production and conversion	--	--	--	--	--	Transposase family tnp2;; Domain of unknown function (DUF4218);; Acetamidase/Formamidase family	--	S	Function unknown	PREDICTED: uncharacterized protein LOC104220997, partial [Nicotiana sylvestris]	--
gene:Sme2.5_00125.1_g00011	--	0.625884	23.5	0.279229	11	0.972538	36	3.81382	145	5.1304	191	6.87463	250	0.000993448	1.94381	up	[C]	Energy production and conversion	Molecular Function: metal ion binding (GO:0046872);;	--	--	--	--	Rubredoxin	--	S	Function unknown	PREDICTED: uncharacterized protein LOC102605356 [Solanum tuberosum]	molecular function: binding (GO:0005488)
gene:Sme2.5_00037.1_g00003	--	1.04678	64.5	0.910263	59	1.18331	70	4.08519	268	3.36758	229	5.38825	356	0.0036847	1.1337	up	--	--	Molecular Function: zinc ion binding (GO:0008270);;	--	--	[O]	Posttranslational modification, protein turnover, chaperones	RING-H2 zinc finger;; Ring finger domain;; zinc-RING finger domain;; Zinc finger, C3HC4 type (RING finger);; Anaphase-promoting complex subunit 11 RING-H2 finger;; Zinc finger, C3HC4 type (RING finger)	E3 ubiquitin-protein ligase At3g02290 OS=Arabidopsis thaliana (Mouse-ear cress) PE=2 SV=1	O	Posttranslational modification, protein turnover, chaperones	PREDICTED: E3 ubiquitin-protein ligase At3g02290 [Solanum lycopersicum]	molecular function: binding (GO:0005488)
gene:Sme2.5_01369.1_g00009	--	162.758	4218.5	120.948	3197	204.567	5240	912.7	24069	811.102	21001	1230.56	31056	1.79994e-07	1.61445	up	--	--	Cellular Component: nucleus (GO:0005634);; Cellular Component: cytosol (GO:0005829);; Biological Process: response to stress (GO:0006950);;	--	--	--	--	ABA/WDS induced protein	Abscisic stress-ripening protein 1 GN=ASR1 OS=Solanum lycopersicum (Tomato) PE=2 SV=1	S	Function unknown	ASR1 [Solanum cheesmaniae]	cellular component: cell (GO:0005623);; cellular component: organelle (GO:0043226);; cellular component: cell part (GO:0044464);; biological process: response to stimulus (GO:0050896)
gene:Sme2.5_13655.1_g00003	--	0.676534	61.5	0.636362	59	0.716705	64	0.409634	38	0.411054	37	0.426642	38	0.00881489	-1.48726	down	--	--	--	--	--	[T]	Signal transduction mechanisms	NB-ARC domain;; gag-polypeptide of LTR copia-type;; gag-polypeptide of LTR copia-type	Putative late blight resistance protein homolog R1B-17 GN=R1B-17 OS=Solanum demissum (Wild potato) PE=3 SV=1	T	Signal transduction mechanisms	PREDICTED: putative late blight resistance protein homolog R1B-16-like [Solanum tuberosum]	--
gene:Sme2.5_07378.1_g00001	--	5.63564	396.5	6.04083	459	5.23045	334	4.10182	296	3.37171	269	3.98778	272	0.00690236	-1.34899	down	--	--	Molecular Function: nucleic acid binding (GO:0003676);;	--	--	[R]	General function prediction only	Reverse transcriptase (RNA-dependent DNA polymerase)	Putative ribonuclease H protein At1g65750 GN=At1g65750 OS=Arabidopsis thaliana (Mouse-ear cress) PE=3 SV=1	R	General function prediction only	PREDICTED: uncharacterized protein LOC104213818 [Nicotiana sylvestris]	molecular function: binding (GO:0005488)
gene:Sme2.5_00514.1_g00008	--	0	0	0	0	0	0	0.732408	40	0.531384	29	3.59874	186	7.39838e-06	3.98866	up	[R]	General function prediction only	Molecular Function: nucleotide binding (GO:0000166);; Molecular Function: RNA binding (GO:0003723);; Biological Process: mRNA processing (GO:0006397);; Cellular Component: chloroplast stroma (GO:0009570);; Cellular Component: thylakoid (GO:0009579);; Biological Process: embryo development ending in seed dormancy (GO:0009793);; Biological Process: thylakoid membrane organization (GO:0010027);; Bio…	--	--	[R]	General function prediction only	RNA recognition motif. (a.k.a. RRM, RBD, or RNP domain);; RNA recognition motif (a.k.a. RRM, RBD, or RNP domain);; RNA recognition motif. (a.k.a. RRM, RBD, or RNP domain);; Cyclin-dependent kinase inhibitor	33 kDa ribonucleoprotein, chloroplastic (Precursor) OS=Nicotiana sylvestris (Wood tobacco) PE=1 SV=1	A	RNA processing and modification	PREDICTED: 33 kDa ribonucleoprotein, chloroplastic-like [Solanum tuberosum]	molecular function: binding (GO:0005488);; biological process: metabolic process (GO:0008152);; biological process: cellular process (GO:0009987);; cellular component: cell (GO:0005623);; cellular component: organelle (GO:0043226);; cellular component: organelle part (GO:0044422);; cellular component: cell part (GO:0044464);; biological process: reproduction (GO:0000003);; biological process: rep…
Solanum_melongena_newGene_4313	--	34.2438	1492.5	35.0595	1536	33.428	1449	19.3852	874	21.979	961	15.3101	626	0.00309587	-1.59134	down	--	--	--	--	--	--	--	--	--	--	--	--	--
gene:Sme2.5_05172.1_g00009	--	67.5006	9176	59.5729	8196	75.4283	10156	14.6535	1986	18.1187	2374	31.7479	4153	3.24966e-18	-2.60806	down	--	--	--	--	--	--	--	Weak chloroplast movement under blue light	Protein WEAK CHLOROPLAST MOVEMENT UNDER BLUE LIGHT 1 GN=WEB1 OS=Arabidopsis thaliana (Mouse-ear cress) PE=1 SV=1	S	Function unknown	PREDICTED: protein WEAK CHLOROPLAST MOVEMENT UNDER BLUE LIGHT 1-like [Solanum tuberosum]	--
gene:Sme2.5_00190.1_g00017	--	0.153114	15	0.133956	14	0.172272	16	1.42283	139	1.19084	114	3.38685	310	5.54997e-06	2.37595	up	--	--	Cellular Component: intracellular membrane-bounded organelle (GO:0043231);; Cellular Component: cytoplasmic part (GO:0044444);;	--	--	[R]	General function prediction only	Carbohydrate-binding protein of the ER;; Di-glucose binding within endoplasmic reticulum	Probable LRR receptor-like serine/threonine-protein kinase At5g16900 (Precursor) GN=At5g16900 OS=Arabidopsis thaliana (Mouse-ear cress) PE=2 SV=1	R	General function prediction only	PREDICTED: probable leucine-rich repeat receptor-like protein kinase At2g28990 [Solanum lycopersicum]	cellular component: cell (GO:0005623);; cellular component: organelle (GO:0043226);; cellular component: cell part (GO:0044464)
gene:Sme2.5_16447.1_g00001	--	4.08564	235.5	3.13807	164	5.03322	307	17.1233	1101	13.1714	825	32.257	1832	0.000252742	1.37714	up	[J]	Translation, ribosomal structure and biogenesis	Molecular Function: nucleotide binding (GO:0000166);; Molecular Function: nucleic acid binding (GO:0003676);;	K12900|2.08752e-66|sly:101259473|K12900 FUS-interacting serine-arginine-rich protein 1 | (RefSeq) serine/arginine-rich SC35-like splicing factor SCL33	Spliceosome (ko03040)	[R]	General function prediction only	RNA recognition motif. (a.k.a. RRM, RBD, or RNP domain);; Ribosomal L27e protein family;; RNA recognition motif (a.k.a. RRM, RBD, or RNP domain);; RNA recognition motif. (a.k.a. RRM, RBD, or RNP domain)	Serine/arginine-rich SC35-like splicing factor SCL30A GN=SCL30A OS=Arabidopsis thaliana (Mouse-ear cress) PE=1 SV=1	A	RNA processing and modification	PREDICTED: serine/arginine-rich SC35-like splicing factor SCL33 [Nicotiana sylvestris]	molecular function: binding (GO:0005488)
Solanum_melongena_newGene_4478	--	0.535629	23	0.36817	16	0.703087	30	2.93857	128	2.73189	117	5.01289	208	0.00101067	1.63423	up	--	--	Cellular Component: integral component of membrane (GO:0016021);; Molecular Function: hydrolase activity (GO:0016787);;	K19882|2.14762e-115|sot:102601268|K19882 O-palmitoleoyl-L-serine hydrolase [EC:3.1.1.98] | (RefSeq) pectin acetylesterase 5-like	--	[M]	Cell wall/membrane/envelope biogenesis	Pectinacetylesterase	Pectin acetylesterase 5 OS=Arabidopsis thaliana OX=3702 GN=PAE5 PE=2 SV=1	S	Function unknown	PREDICTED: pectin acetylesterase 5-like [Solanum tuberosum]	cellular component: membrane (GO:0016020);; cellular component: membrane part (GO:0044425);; molecular function: catalytic activity (GO:0003824)
gene:Sme2.5_01775.1_g00009	--	4.79239	260	5.62983	304	3.95495	216	1.74254	95	1.40715	82	0.389513	23	0.00204413	-2.31256	down	[G]	Carbohydrate transport and metabolism	Molecular Function: hydrolase activity, hydrolyzing O-glycosyl compounds (GO:0004553);; Biological Process: organic substance metabolic process (GO:0071704);;	K01183|0|sot:102600109|K01183 chitinase [EC:3.2.1.14] | (RefSeq) acidic mammalian chitinase-like	Amino sugar and nucleotide sugar metabolism (ko00520)	[G]	Carbohydrate transport and metabolism	Glycosyl hydrolases family 18	--	G	Carbohydrate transport and metabolism	PREDICTED: acidic mammalian chitinase-like [Solanum tuberosum]	molecular function: catalytic activity (GO:0003824);; biological process: metabolic process (GO:0008152)
gene:Sme2.5_04101.1_g00001	--	374.385	9957	395.283	10651	353.488	9263	289.157	7803	313.533	8292	324.468	8372	0.00776412	-1.15506	down	--	--	--	--	--	--	--	--	--	--	--	--	--
gene:Sme2.5_00886.1_g00016	--	7.3845	529	8.27337	583	6.49562	475	1.53122	152	2.13094	159	4.36177	414	2.83163e-06	-2.08798	down	--	--	--	--	--	--	--	GDP-fucose protein O-fucosyltransferase;; SRF-type transcription factor (DNA-binding and dimerisation domain);; K-box region	Uncharacterized protein At1g04910 GN=At1g04910 OS=Arabidopsis thaliana (Mouse-ear cress) PE=2 SV=1	S	Function unknown	PREDICTED: uncharacterized protein At1g04910-like [Solanum tuberosum]	--
gene:Sme2.5_11245.1_g00001	--	7.2033	446.5	8.64928	557	5.75733	336	5.41019	282	3.82159	261	3.07407	191	0.00675526	-1.60793	down	[R]	General function prediction only	Cellular Component: nucleus (GO:0005634);; Cellular Component: mitochondrial matrix (GO:0005759);; Biological Process: tRNA methylation (GO:0030488);; Molecular Function: tRNA (guanine(37)-N(1))-methyltransferase activity (GO:0052906);;	K15429|0|sot:102585129|K15429 tRNA (guanine37-N1)-methyltransferase [EC:2.1.1.228] | (RefSeq) tRNA (guanine(37)-N1)-methyltransferase 1	--	[A]	RNA processing and modification	Met-10+ like-protein;; Methyltransferase domain;; Methyltransferase small domain;; Ribosomal protein L11 methyltransferase (PrmA);; N2,N2-dimethylguanosine tRNA methyltransferase	tRNA (guanine(37)-N1)-methyltransferase 1 {ECO:0000255|HAMAP-Rule:MF_03152} GN=VIT_19s0014g03930 OS=Vitis vinifera (Grape) PE=3 SV=1	A	RNA processing and modification	PREDICTED: tRNA (guanine(37)-N1)-methyltransferase 1-like isoform X1 [Solanum tuberosum]	cellular component: cell (GO:0005623);; cellular component: organelle (GO:0043226);; cellular component: cell part (GO:0044464);; cellular component: membrane-enclosed lumen (GO:0031974);; cellular component: organelle part (GO:0044422);; biological process: metabolic process (GO:0008152);; biological process: cellular process (GO:0009987);; molecular function: catalytic activity (GO:0003824)
gene:Sme2.5_04402.1_g00001	--	0.793063	31	0.307358	15	1.27877	47	6.86733	251	6.64928	190	20.5707	668	0.000128965	2.27311	up	--	--	--	--	--	--	--	--	--	--	--	--	--
gene:Sme2.5_00025.1_g00020	--	0.507159	27.5	0.134105	9	0.880214	46	5.49071	304	4.74829	247	12.6006	686	3.03466e-05	2.57866	up	[R]	General function prediction only	Biological Process: sodium ion transport (GO:0006814);; Molecular Function: bile acid:sodium symporter activity (GO:0008508);; Cellular Component: membrane (GO:0016020);;	K03453|0|sot:102593356|K03453 bile acid:Na+ symporter, BASS family | (RefSeq) probable sodium/metabolite cotransporter BASS1, chloroplastic	--	[P]	Inorganic ion transport and metabolism	Sodium Bile acid symporter family;; SBF-like CPA transporter family (DUF4137)	Probable sodium/metabolite cotransporter BASS1, chloroplastic (Precursor) GN=T30F21.11 OS=Arabidopsis thaliana (Mouse-ear cress) PE=2 SV=1	P	Inorganic ion transport and metabolism	PREDICTED: probable sodium/metabolite cotransporter BASS2, chloroplastic-like isoform X1 [Solanum tuberosum]	biological process: localization (GO:0051179);; biological process: single-organism process (GO:0044699);; molecular function: transporter activity (GO:0005215);; cellular component: membrane (GO:0016020)
gene:Sme2.5_03504.1_g00002	--	6.56351	763.5	5.40506	666	7.72196	861	71.6399	11540	81.3668	12515	72.9721	10485	3.36428e-12	2.87731	up	[V]	Defense mechanisms	Molecular Function: ATP binding (GO:0005524);; Biological Process: obsolete ATP catabolic process (GO:0006200);; Biological Process: transport (GO:0006810);; Cellular Component: integral component of membrane (GO:0016021);; Molecular Function: ATPase activity (GO:0016887);;	--	--	[Q]	Secondary metabolites biosynthesis, transport and catabolism	ABC-2 type transporter;; ABC transporter;; Plant PDR ABC transporter associated;; ABC-transporter extracellular N-terminal;; AAA domain;; AAA domain;; ATPase family associated with various cellular activities (AAA);; P-loop containing region of AAA domain;; AAA ATPase domain;; Protein of unknown function, DUF258	Pleiotropic drug resistance protein 1 GN=PDR1 OS=Nicotiana tabacum (Common tobacco) PE=2 SV=1	Q	Secondary metabolites biosynthesis, transport and catabolism	PREDICTED: pleiotropic drug resistance protein 1-like [Solanum tuberosum]	molecular function: binding (GO:0005488);; biological process: localization (GO:0051179);; cellular component: membrane (GO:0016020);; cellular component: membrane part (GO:0044425);; molecular function: catalytic activity (GO:0003824)
gene:Sme2.5_01433.1_g00002	--	6.89217	795	4.86341	571	8.92093	1019	0.367914	44	0.461166	54	0.211403	24	2.61169e-16	-4.53749	down	--	--	--	--	--	[T]	Signal transduction mechanisms	NB-ARC domain;; AAA domain	Putative late blight resistance protein homolog R1A-6 GN=R1A-6 OS=Solanum demissum (Wild potato) PE=3 SV=2	T	Signal transduction mechanisms	PREDICTED: putative late blight resistance protein homolog R1A-3 [Solanum lycopersicum]	--
gene:Sme2.5_00072.1_g00004	--	1.08217	54	0.539209	27	1.62513	81	6.58336	329	5.37045	255	22.3573	1067	0.00114593	2.0281	up	--	--	--	--	--	--	--	PAP_fibrillin	Probable plastid-lipid-associated protein 9, chloroplastic (Precursor) GN=T10K17.220 OS=Arabidopsis thaliana (Mouse-ear cress) PE=2 SV=1	S	Function unknown	PREDICTED: probable plastid-lipid-associated protein 13, chloroplastic [Solanum lycopersicum]	--
gene:Sme2.5_01379.1_g00012	--	0.544039	49.5	0.506573	47	0.581504	52	6.93891	633	7.0257	628	9.39303	819	1.26262e-14	2.74678	up	--	--	Molecular Function: monooxygenase activity (GO:0004497);; Molecular Function: iron ion binding (GO:0005506);; Molecular Function: electron carrier activity (GO:0009055);; Molecular Function: oxidoreductase activity, acting on paired donors, with incorporation or reduction of molecular oxygen (GO:0016705);; Molecular Function: lyase activity (GO:0016829);; Molecular Function: heme binding (GO:0020…	K01723|0|sot:102588560|K01723 hydroperoxide dehydratase [EC:4.2.1.92] | (RefSeq) 9-divinyl ether synthase-like	alpha-Linolenic acid metabolism (ko00592)	--	--	Cytochrome P450	9-divinyl ether synthase GN=DES OS=Capsicum annuum (Bell pepper) PE=2 SV=1	Q	Secondary metabolites biosynthesis, transport and catabolism	PREDICTED: 9-divinyl ether synthase-like [Solanum tuberosum]	biological process: metabolic process (GO:0008152);; biological process: single-organism process (GO:0044699);; molecular function: catalytic activity (GO:0003824);; molecular function: binding (GO:0005488);; molecular function: electron carrier activity (GO:0009055)
gene:Sme2.5_03276.1_g00004	--	0.94441	29.5	0.285251	9	1.60357	50	13.3185	420	6.77683	208	93.7451	2812	0.000149832	3.09442	up	--	--	Molecular Function: serine-type endopeptidase inhibitor activity (GO:0004867);;	--	--	--	--	Potato type II proteinase inhibitor family	Proteinase inhibitor type-2 TR8 (Precursor) GN=ARPI OS=Solanum lycopersicum (Tomato) PE=2 SV=1	--	--	trypsin proteinase inhibitor precursor [Nicotiana simulans]	biological process: biological regulation (GO:0065007);; molecular function: molecular function regulator (GO:0098772)
gene:Sme2.5_05638.1_g00004	--	0.216637	19	0.084511	17	0.348762	21	1.17772	174	1.1148	220	1.61028	309	1.03796e-07	2.48371	up	--	--	Molecular Function: nucleic acid binding (GO:0003676);; Molecular Function: zinc ion binding (GO:0008270);; Biological Process: DNA integration (GO:0015074);;	--	--	[R]	General function prediction only	Reverse transcriptase (RNA-dependent DNA polymerase);; Integrase core domain;; gag-polypeptide of LTR copia-type;; GAG-pre-integrase domain	Endonuclease OS=Nicotiana tabacum (Common tobacco) PE=2 SV=1	R	General function prediction only	hypothetical protein VITISV_013115 [Vitis vinifera]	molecular function: binding (GO:0005488);; biological process: metabolic process (GO:0008152);; biological process: cellular process (GO:0009987)
gene:Sme2.5_04657.1_g00004	--	11.6584	687	10.9493	655	12.3675	719	68.6428	3804	59.2173	3474	92.9311	5319	5.23534e-09	1.6081	up	[H]	Coenzyme transport and metabolism	Molecular Function: dimethylallyltranstransferase activity (GO:0004161);; Molecular Function: farnesyltranstransferase activity (GO:0004311);; Molecular Function: geranyltranstransferase activity (GO:0004337);; Cellular Component: chloroplast (GO:0009507);; Biological Process: carotenoid biosynthetic process (GO:0016117);; Biological Process: geranyl diphosphate biosynthetic process (GO:0033384);…	K13789|0|sot:102580697|K13789 geranylgeranyl diphosphate synthase, type II [EC:2.5.1.1 2.5.1.10 2.5.1.29] | (RefSeq) geranylgeranyl pyrophosphate synthase, chloroplastic-like	Terpenoid backbone biosynthesis (ko00900)	[H]	Coenzyme transport and metabolism	Polyprenyl synthetase	Geranylgeranyl pyrophosphate synthase, chloroplastic (Precursor) GN=GGPS1 OS=Catharanthus roseus (Madagascar periwinkle) PE=3 SV=1	H	Coenzyme transport and metabolism	PREDICTED: geranylgeranyl pyrophosphate synthase, chloroplastic-like [Solanum tuberosum]	molecular function: catalytic activity (GO:0003824);; cellular component: cell (GO:0005623);; cellular component: organelle (GO:0043226);; cellular component: cell part (GO:0044464);; biological process: metabolic process (GO:0008152);; biological process: cellular process (GO:0009987);; biological process: single-organism process (GO:0044699);; molecular function: binding (GO:0005488)
gene:Sme2.5_07049.1_g00002	--	1.21125	51	1.344	56	1.07851	46	6.30265	254	5.62683	203	9.8931	363	0.00172419	1.35065	up	[C]	Energy production and conversion	--	K18204|0|sly:101247582|K18204 D-2-hydroxyglutarate dehydrogenase [EC:1.1.99.39] | (RefSeq) D-2-hydroxyglutarate dehydrogenase, mitochondrial	--	[C]	Energy production and conversion	FAD linked oxidases, C-terminal domain;; FAD binding domain	D-2-hydroxyglutarate dehydrogenase, mitochondrial (Precursor) GN=D2HGDH OS=Arabidopsis thaliana (Mouse-ear cress) PE=1 SV=3	C	Energy production and conversion	PREDICTED: D-2-hydroxyglutarate dehydrogenase, mitochondrial isoform X1 [Solanum lycopersicum]	--
gene:Sme2.5_03897.1_g00003	--	0.614589	70	0.05249	7	1.17669	133	7.49566	852	5.25751	587	23.4988	2588	0.00232184	2.51201	up	--	--	Biological Process: carbohydrate metabolic process (GO:0005975);; Molecular Function: cellulase activity (GO:0008810);; Molecular Function: carbohydrate binding (GO:0030246);;	--	--	--	--	Glycosyl hydrolase family 9;; Carbohydrate binding domain CBM49	Endoglucanase 6 (Precursor) GN=At1g64390 OS=Arabidopsis thaliana (Mouse-ear cress) PE=2 SV=2	G	Carbohydrate transport and metabolism	PREDICTED: endoglucanase 6-like [Solanum tuberosum]	biological process: metabolic process (GO:0008152);; molecular function: catalytic activity (GO:0003824);; molecular function: binding (GO:0005488)
Solanum_melongena_newGene_9261	--	10.9617	495.5	9.80725	446	12.1161	545	7.80809	358	7.39179	329	8.82501	389	0.000369178	-1.33346	down	--	--	--	--	--	--	--	--	--	--	--	PREDICTED: uncharacterized protein LOC104645586 [Solanum lycopersicum]	--
gene:Sme2.5_13586.1_g00001	--	1.1293	51.5	0.874727	42	1.38387	61	4.97021	204	4.31858	157	13.0745	484	0.00943805	1.3048	up	[J]	Translation, ribosomal structure and biogenesis	--	K01893|0|sot:102578894|K01893 asparaginyl-tRNA synthetase [EC:6.1.1.22] | (RefSeq) asparagine--tRNA ligase, chloroplastic/mitochondrial	Aminoacyl-tRNA biosynthesis (ko00970)	[J]	Translation, ribosomal structure and biogenesis	tRNA synthetases class II (D, K and N)	Asparagine--tRNA ligase, chloroplastic/mitochondrial (Precursor) GN=dl4685w OS=Arabidopsis thaliana (Mouse-ear cress) PE=2 SV=3	J	Translation, ribosomal structure and biogenesis	PREDICTED: asparagine--tRNA ligase, chloroplastic/mitochondrial-like [Solanum tuberosum]	--
gene:Sme2.5_01665.1_g00004	--	0.948028	80.5	1.00724	93	0.888819	68	15.2347	1492	10.0871	888	35.4788	3275	8.60604e-12	3.18516	up	[O]	Posttranslational modification, protein turnover, chaperones	Molecular Function: ATP binding (GO:0005524);; Cellular Component: nucleolus (GO:0005730);; Cellular Component: mitochondrion (GO:0005739);; Cellular Component: plasma membrane (GO:0005886);; Biological Process: cell death (GO:0008219);; Biological Process: response to cold (GO:0009409);; Cellular Component: chloroplast stroma (GO:0009570);; Biological Process: systemic acquired resistance (GO:00…	K04077|0|sot:102577525|K04077 chaperonin GroEL | (RefSeq) chaperonin-60 beta subunit	RNA degradation (ko03018)	[O]	Posttranslational modification, protein turnover, chaperones	TCP-1/cpn60 chaperonin family	RuBisCO large subunit-binding protein subunit beta, chloroplastic (Precursor) OS=Pisum sativum (Garden pea) PE=1 SV=2	O	Posttranslational modification, protein turnover, chaperones	chaperonin-60 beta subunit [Solanum tuberosum]	molecular function: binding (GO:0005488);; cellular component: cell (GO:0005623);; cellular component: organelle (GO:0043226);; cellular component: organelle part (GO:0044422);; cellular component: cell part (GO:0044464);; cellular component: membrane (GO:0016020);; biological process: cellular process (GO:0009987);; biological process: single-organism process (GO:0044699);; biological process: r…
gene:Sme2.5_05671.1_g00003	--	0.3837	74	0.466558	91	0.300842	57	2.9211	524	3.36959	519	5.18497	814	1.18032e-05	1.93608	up	[P]	Inorganic ion transport and metabolism	Molecular Function: magnesium ion binding (GO:0000287);; Molecular Function: phospholipid-translocating ATPase activity (GO:0004012);; Molecular Function: ATP binding (GO:0005524);; Biological Process: cation transport (GO:0006812);; Biological Process: phospholipid transport (GO:0015914);; Cellular Component: integral component of membrane (GO:0016021);; Molecular Function: cation-transporting A…	K14802|0|sly:101252122|K14802 phospholipid-transporting ATPase [EC:3.6.3.1] | (RefSeq) phospholipid-transporting ATPase 1	--	[R]	General function prediction only	E1-E2 ATPase;; haloacid dehalogenase-like hydrolase;; haloacid dehalogenase-like hydrolase;; Putative hydrolase of sodium-potassium ATPase alpha subunit	Phospholipid-transporting ATPase 1 GN=ALA1 OS=Arabidopsis thaliana (Mouse-ear cress) PE=2 SV=1	P	Inorganic ion transport and metabolism	PREDICTED: phospholipid-transporting ATPase 1-like isoform X1 [Solanum tuberosum]	molecular function: binding (GO:0005488);; biological process: single-organism process (GO:0044699);; biological process: localization (GO:0051179);; molecular function: catalytic activity (GO:0003824);; molecular function: transporter activity (GO:0005215);; cellular component: membrane (GO:0016020);; cellular component: membrane part (GO:0044425)
gene:Sme2.5_04169.1_g00002	--	4.59832	489	1.64863	218	7.54801	760	1.6705	174	1.07414	110	4.20818	419	0.00228909	-1.86234	down	--	--	--	--	--	[R]	General function prediction only	--	--	S	Function unknown	PREDICTED: ABC transporter F family member 4-like isoform X1 [Solanum tuberosum]	--
gene:Sme2.5_04484.1_g00001	--	2.58819	130.5	1.88413	97	3.29224	164	1.76553	92	1.14787	59	2.77382	138	0.00321652	-1.34231	down	--	--	Molecular Function: DNA binding (GO:0003677);;	--	--	--	--	--	Protein ULTRAPETALA 2 GN=ULT2 OS=Arabidopsis thaliana (Mouse-ear cress) PE=2 SV=1	K	Transcription	PREDICTED: protein ULTRAPETALA 1-like [Solanum lycopersicum]	molecular function: binding (GO:0005488)
gene:Sme2.5_07737.1_g00005	--	4.25607	449	4.75059	493	3.76156	405	2.74112	304	2.95907	309	2.97832	316	0.00248629	-1.38641	down	--	--	Molecular Function: protein kinase activity (GO:0004672);; Molecular Function: ATP binding (GO:0005524);; Biological Process: protein phosphorylation (GO:0006468);;	K04733|8.29622e-67|sly:101261634|K04733 interleukin-1 receptor-associated kinase 4 [EC:2.7.11.1] | (RefSeq) G-type lectin S-receptor-like serine/threonine-protein kinase SD2-5	--	--	--	Phosphate-induced protein 1 conserved region	Protein EXORDIUM-like 5 (Precursor) GN=EXL5 OS=Arabidopsis thaliana (Mouse-ear cress) PE=2 SV=1	R	General function prediction only	PREDICTED: G-type lectin S-receptor-like serine/threonine-protein kinase SD2-5 isoform X2 [Solanum lycopersicum]	biological process: metabolic process (GO:0008152);; biological process: cellular process (GO:0009987);; molecular function: catalytic activity (GO:0003824);; molecular function: binding (GO:0005488)
gene:Sme2.5_00083.1_g00005	--	1.32296	104	1.58888	126	1.05704	82	0.750566	60	0.730554	57	1.28689	98	0.0059408	-1.44808	down	--	--	Biological Process: MAPK cascade (GO:0000165);; Biological Process: response to superoxide (GO:0000303);; Biological Process: protein targeting to membrane (GO:0006612);; Biological Process: response to cold (GO:0009409);; Biological Process: response to water deprivation (GO:0009414);; Biological Process: response to auxin (GO:0009733);; Biological Process: abscisic acid-activated signaling path…	K14493|0|sot:102579350|K14493 gibberellin receptor GID1 [EC:3.-.-.-] | (RefSeq) gibberellin receptor GID1B-like	Plant hormone signal transduction (ko04075)	[V]	Defense mechanisms	alpha/beta hydrolase fold;; Carboxylesterase family	Gibberellin receptor GID1B GN=T20O10.110 OS=Arabidopsis thaliana (Mouse-ear cress) PE=1 SV=1	T	Signal transduction mechanisms	PREDICTED: gibberellin receptor GID1B-like [Solanum tuberosum]	biological process: metabolic process (GO:0008152);; biological process: cellular process (GO:0009987);; biological process: signaling (GO:0023052);; biological process: single-organism process (GO:0044699);; biological process: response to stimulus (GO:0050896);; biological process: biological regulation (GO:0065007);; biological process: localization (GO:0051179);; biological process: multicell…
gene:Sme2.5_00565.1_g00014	--	1.14279	57.5	0.791411	41	1.49417	74	5.06628	257	4.08675	204	8.79923	427	0.00194293	1.3193	up	[O]	Posttranslational modification, protein turnover, chaperones	Molecular Function: peroxidase activity (GO:0004601);; Biological Process: response to cold (GO:0009409);; Cellular Component: chloroplast stroma (GO:0009570);; Cellular Component: thylakoid (GO:0009579);; Cellular Component: chloroplast envelope (GO:0009941);; Cellular Component: stromule (GO:0010319);; Biological Process: defense response to bacterium (GO:0042742);; Cellular Component: apoplast…	K03386|5.89875e-176|sot:102583123|K03386 peroxiredoxin (alkyl hydroperoxide reductase subunit C) [EC:1.11.1.15] | (RefSeq) 2-Cys peroxiredoxin BAS1, chloroplastic	--	[O]	Posttranslational modification, protein turnover, chaperones	AhpC/TSA family;; Redoxin;; C-terminal domain of 1-Cys peroxiredoxin	2-Cys peroxiredoxin BAS1-like, chloroplastic (Precursor) GN=At5g06290 OS=Arabidopsis thaliana (Mouse-ear cress) PE=2 SV=3	O	Posttranslational modification, protein turnover, chaperones	PREDICTED: 2-Cys peroxiredoxin BAS1-like, chloroplastic-like [Solanum tuberosum]	biological process: metabolic process (GO:0008152);; biological process: cellular process (GO:0009987);; biological process: single-organism process (GO:0044699);; biological process: response to stimulus (GO:0050896);; biological process: detoxification (GO:0098754);; molecular function: catalytic activity (GO:0003824);; molecular function: antioxidant activity (GO:0016209);; cellular component:…
gene:Sme2.5_01526.1_g00007	--	9.11532	308.5	10.2575	325	7.97317	292	0	0	0	0	0	0	3.09979e-34	-8.17605	down	--	--	--	--	--	[R]	General function prediction only	--	--	R	General function prediction only	PREDICTED: uncharacterized protein LOC104099511, partial [Nicotiana tomentosiformis]	--
gene:Sme2.5_00075.1_g00011	--	1.57235	91	1.26437	75	1.88034	107	16.6648	1382	10.0037	774	14.727	1126	3.20719e-09	2.52128	up	[I]	Lipid transport and metabolism	Biological Process: metabolic process (GO:0008152);; Molecular Function: hydrolase activity (GO:0016787);;	--	--	[V]	Defense mechanisms	alpha/beta hydrolase fold;; Carboxylesterase family	2-hydroxyisoflavanone dehydratase GN=HIDM OS=Glycyrrhiza echinata (Licorice) PE=1 SV=1	V	Defense mechanisms	PREDICTED: 2-hydroxyisoflavanone dehydratase-like [Solanum tuberosum]	biological process: metabolic process (GO:0008152);; molecular function: catalytic activity (GO:0003824)
gene:Sme2.5_02082.1_g00001	--	112.627	7735	116.109	8137	109.145	7333	47.9933	3557	54.0338	3937	50.0308	3652	1.15084e-05	-1.86738	down	--	--	Molecular Function: zinc ion binding (GO:0008270);;	K10604|4.55676e-159|sly:101248607|K10604 E3 ubiquitin-protein ligase MGRN1 [EC:2.3.2.27] | (RefSeq) probable E3 ubiquitin-protein ligase LOG2	Ubiquitin mediated proteolysis (ko04120)	[O]	Posttranslational modification, protein turnover, chaperones	Zinc finger, C3HC4 type (RING finger);; Zinc finger, C3HC4 type (RING finger)	Probable E3 ubiquitin-protein ligase LOG2 OS=Arabidopsis thaliana (Mouse-ear cress) PE=1 SV=1	O	Posttranslational modification, protein turnover, chaperones	PREDICTED: probable E3 ubiquitin-protein ligase LOG2 [Nicotiana sylvestris]	molecular function: binding (GO:0005488)
gene:Sme2.5_00009.1_g00022	--	0.303933	20	0.087317	8	0.52055	32	1.65324	118	1.34962	95	6.06939	400	0.00644705	1.95055	up	--	--	--	--	--	--	--	GDSL/SGNH-like Acyl-Esterase family found in Pmr5 and Cas1p;; PMR5 N terminal Domain	Protein trichome birefringence-like 23 GN=TBL23 OS=Arabidopsis thaliana (Mouse-ear cress) PE=2 SV=1	S	Function unknown	PREDICTED: protein trichome birefringence-like 23 [Solanum lycopersicum]	--
gene:Sme2.5_01196.1_g00006	--	1.59655	114.5	0.92619	75	2.26691	154	11.2307	771	9.66739	613	20.6307	1318	8.75647e-07	1.91373	up	[O]	Posttranslational modification, protein turnover, chaperones	--	--	--	--	--	Protein kinase domain;; Protein tyrosine kinase;; SelR domain;; Concanavalin A-like lectin/glucanases superfamily	Receptor-like serine/threonine-protein kinase At1g78530 GN=At1g78530 OS=Arabidopsis thaliana (Mouse-ear cress) PE=2 SV=1	S	Function unknown	PREDICTED: uncharacterized protein LOC102592228 [Solanum tuberosum]	--
gene:Sme2.5_11126.1_g00001	--	0.0801635	3.5	0	0	0.160327	7	2.35873	92	1.54847	59	5.18445	183	3.26939e-05	3.15207	up	--	--	Molecular Function: DNA binding (GO:0003677);; Molecular Function: transcription factor activity, sequence-specific DNA binding (GO:0003700);; Cellular Component: nucleus (GO:0005634);; Biological Process: regulation of transcription, DNA-templated (GO:0006355);;	K09286|5.16785e-92|sot:102595271|K09286 EREBP-like factor | (RefSeq) DREB1; dehydration-responsive element-binding protein 3-like	--	--	--	AP2 domain	Dehydration-responsive element-binding protein 3 GN=F15N18.180 OS=Arabidopsis thaliana (Mouse-ear cress) PE=2 SV=1	K	Transcription	PREDICTED: dehydration-responsive element-binding protein 3-like [Solanum tuberosum]	molecular function: binding (GO:0005488);; biological process: biological regulation (GO:0065007);; molecular function: nucleic acid binding transcription factor activity (GO:0001071);; cellular component: cell (GO:0005623);; cellular component: organelle (GO:0043226);; cellular component: cell part (GO:0044464)
gene:Sme2.5_03117.1_g00004	--	9.04226	2104	8.14785	2021	9.93666	2187	7.54653	1595	6.42234	1564	8.46512	1990	0.000341785	-1.19805	down	--	--	--	--	--	--	--	DDT domain;; Homeobox domain;; HB1, ASXL, restriction endonuclease HTH domain;; WSTF, HB1, Itc1p, MBD9 motif 2	--	R	General function prediction only	PREDICTED: uncharacterized protein LOC102579072 [Solanum tuberosum]	--
gene:Sme2.5_00348.1_g00008	--	0.833706	65.5	0.722475	59	0.944938	72	4.68501	392	3.89108	307	12.1556	934	2.40365e-05	1.87557	up	--	--	--	--	--	--	--	Protein of unknown function, DUF288	--	S	Function unknown	PREDICTED: uncharacterized protein LOC102581052 [Solanum tuberosum]	--
gene:Sme2.5_00446.1_g00015	--	11.5827	1134.5	14.5041	1435	8.66132	834	7.84898	778	8.3395	763	8.03368	762	0.00732526	-1.40619	down	--	--	Molecular Function: GTPase activity (GO:0003924);; Molecular Function: GTP binding (GO:0005525);; Biological Process: obsolete GTP catabolic process (GO:0006184);;	--	--	[UR]	Intracellular trafficking, secretion, and vesicular transport;; General function prediction only	Dynamin central region;; Dynamin family;; Dynamin GTPase effector domain	Dynamin-related protein 1E GN=T2O9.170 OS=Arabidopsis thaliana (Mouse-ear cress) PE=1 SV=1	U	Intracellular trafficking, secretion, and vesicular transport	PREDICTED: dynamin-related protein 1E-like [Solanum tuberosum]	molecular function: catalytic activity (GO:0003824);; molecular function: binding (GO:0005488)
gene:Sme2.5_01075.1_g00003	--	1.05892	124.5	0.904635	113	1.21321	136	6.50826	746	5.5783	624	6.76283	750	0.000111311	1.51877	up	--	--	Molecular Function: phospholipid binding (GO:0005543);;	K20456|0|sly:101252246|K20456 oxysterol-binding protein 1 | (RefSeq) oxysterol-binding protein-related protein 1C-like	--	[I]	Lipid transport and metabolism	Oxysterol-binding protein;; Pleckstrin homology domain;; PH domain	Oxysterol-binding protein-related protein 1C GN=ORP1C OS=Arabidopsis thaliana (Mouse-ear cress) PE=2 SV=1	T	Signal transduction mechanisms	PREDICTED: oxysterol-binding protein-related protein 1C-like isoform X1 [Solanum lycopersicum]	molecular function: binding (GO:0005488)
gene:Sme2.5_00795.1_g00009	--	0	0	0	0	0	0	4.02476	133	1.57475	47	5.72261	165	6.17196e-09	4.76019	up	[B]	Chromatin structure and dynamics	Cellular Component: nucleosome (GO:0000786);; Molecular Function: DNA binding (GO:0003677);; Cellular Component: nucleus (GO:0005634);; Biological Process: nucleosome assembly (GO:0006334);; Biological Process: cell proliferation (GO:0008283);; Cellular Component: plastid (GO:0009536);; Molecular Function: protein heterodimerization activity (GO:0046982);;	K11253|2.02182e-78|sot:102600117|K11253 histone H3 | (RefSeq) histone H3.2-like	--	[B]	Chromatin structure and dynamics	Core histone H2A/H2B/H3/H4	Histone H3.2 OS=Triticum aestivum (Wheat) PE=1 SV=2	B	Chromatin structure and dynamics	histone 3 [Camellia sinensis]	cellular component: cell (GO:0005623);; cellular component: macromolecular complex (GO:0032991);; cellular component: organelle (GO:0043226);; cellular component: organelle part (GO:0044422);; cellular component: cell part (GO:0044464);; molecular function: binding (GO:0005488);; biological process: cellular process (GO:0009987);; biological process: cellular component organization or biogenesis …
gene:Sme2.5_00183.1_g00015	--	0.48202	134	0.381154	108	0.582886	160	2.43376	672	1.88094	519	5.29359	1398	4.92848e-05	1.5854	up	[R]	General function prediction only	Molecular Function: nucleic acid binding (GO:0003676);; Molecular Function: ATP binding (GO:0005524);; Cellular Component: nucleolus (GO:0005730);; Molecular Function: ATP-dependent helicase activity (GO:0008026);; Cellular Component: membrane (GO:0016020);;	K12854|0|sot:102592348|K12854 pre-mRNA-splicing helicase BRR2 [EC:3.6.4.13] | (RefSeq) U5 small nuclear ribonucleoprotein 200 kDa helicase-like	Spliceosome (ko03040)	[A]	RNA processing and modification	Sec63 Brl domain;; DEAD/DEAH box helicase;; Type III restriction enzyme, res subunit;; AAA domain;; Helicase conserved C-terminal domain	Helicase and polymerase-containing protein TEBICHI GN=TEB OS=Arabidopsis thaliana (Mouse-ear cress) PE=2 SV=1	A	RNA processing and modification	PREDICTED: U5 small nuclear ribonucleoprotein 200 kDa helicase-like [Solanum tuberosum]	molecular function: binding (GO:0005488);; cellular component: cell (GO:0005623);; cellular component: organelle (GO:0043226);; cellular component: organelle part (GO:0044422);; cellular component: cell part (GO:0044464);; molecular function: catalytic activity (GO:0003824);; cellular component: membrane (GO:0016020)
gene:Sme2.5_00002.1_g00017	--	9.79364	732	6.10771	481	13.4796	983	51.7612	4081	45.3235	3502	102.47	7720	3.9543e-06	1.74658	up	[E]	Amino acid transport and metabolism	Molecular Function: methylenetetrahydrofolate reductase (NAD(P)H) activity (GO:0004489);; Biological Process: methionine metabolic process (GO:0006555);; Biological Process: tetrahydrofolate interconversion (GO:0035999);; Biological Process: oxidation-reduction process (GO:0055114);;	K00297|0|sot:102598073|K00297 methylenetetrahydrofolate reductase (NADPH) [EC:1.5.1.20] | (RefSeq) methylenetetrahydrofolate reductase 2-like	One carbon pool by folate (ko00670);; Carbon metabolism (ko01200)	[E]	Amino acid transport and metabolism	Methylenetetrahydrofolate reductase	Methylenetetrahydrofolate reductase 2 GN=MTHFR2 OS=Arabidopsis thaliana (Mouse-ear cress) PE=1 SV=2	E	Amino acid transport and metabolism	PREDICTED: methylenetetrahydrofolate reductase 2-like [Solanum tuberosum]	biological process: metabolic process (GO:0008152);; biological process: single-organism process (GO:0044699);; molecular function: catalytic activity (GO:0003824);; biological process: cellular process (GO:0009987)
gene:Sme2.5_01439.1_g00006	--	0.581499	19.5	0.438727	13	0.724271	26	2.95646	93	3.1941	97	5.83616	175	0.00517272	1.53764	up	[O]	Posttranslational modification, protein turnover, chaperones	--	K14571|1.12995e-60|sly:101245092|K14571 ribosome biogenesis ATPase | (RefSeq) cell division control protein 48 homolog C	Ribosome biogenesis in eukaryotes (ko03008)	[O]	Posttranslational modification, protein turnover, chaperones	--	Cell division control protein 48 homolog C GN=F4P13.15 OS=Arabidopsis thaliana (Mouse-ear cress) PE=2 SV=2	O	Posttranslational modification, protein turnover, chaperones	PREDICTED: cell division control protein 48 homolog C [Solanum lycopersicum]	--
gene:Sme2.5_05713.1_g00002	--	2.68636	196.5	2.30923	169	3.06349	224	11.1133	768	12.6975	828	22.6326	1474	3.70368e-05	1.35273	up	--	--	Molecular Function: nucleotide binding (GO:0000166);; Molecular Function: nucleic acid binding (GO:0003676);;	K12893|0|sly:101246991|K12893 splicing factor, arginine/serine-rich 4/5/6 | (RefSeq) serine/arginine-rich splicing factor RS31	Spliceosome (ko03040)	[A]	RNA processing and modification	RNA recognition motif. (a.k.a. RRM, RBD, or RNP domain);; RNA recognition motif (a.k.a. RRM, RBD, or RNP domain);; RNA recognition motif. (a.k.a. RRM, RBD, or RNP domain);; Nup53/35/40-type RNA recognition motif	Serine/arginine-rich splicing factor RS41 GN=MSG15.12 OS=Arabidopsis thaliana (Mouse-ear cress) PE=1 SV=2	A	RNA processing and modification	Arginine/serine-rich splicing factor RSP41, putative [Solanum demissum]	molecular function: binding (GO:0005488)
gene:Sme2.5_00836.1_g00011	--	1.23228	87.5	1.12513	81	1.33943	94	0.349556	26	0.809563	57	1.0085	70	0.00845722	-1.57379	down	--	--	--	--	--	--	--	--	--	--	--	--	--
gene:Sme2.5_03584.1_g00003	--	0.564882	37	0.398707	27	0.731056	47	2.96839	195	2.8893	186	6.70487	421	0.00015618	1.73752	up	--	--	Biological Process: response to oxidative stress (GO:0006979);;	--	--	--	--	Folate receptor family	--	R	General function prediction only	PREDICTED: uncharacterized protein LOC101258600 [Solanum lycopersicum]	biological process: response to stimulus (GO:0050896)
gene:Sme2.5_00064.1_g00019	--	1.03163	40	0.604554	24	1.45871	56	5.68368	227	4.7403	176	10.2857	425	0.000723903	1.67747	up	[R]	General function prediction only	Molecular Function: GTP binding (GO:0005525);; Cellular Component: intracellular (GO:0005622);; Biological Process: small GTPase mediated signal transduction (GO:0007264);; Cellular Component: membrane (GO:0016020);;	K04392|2.419e-139|sly:101252165|K04392 Ras-related C3 botulinum toxin substrate 1 | (RefSeq) rac-like GTP-binding protein 3	Phagosome (ko04145);; AGE-RAGE signaling pathway in diabetic complications (ko04933)	[R]	General function prediction only	Ras family;; Miro-like protein	Rac-like GTP-binding protein 3 GN=P0585G03.19 OS=Oryza sativa subsp. japonica (Rice) PE=2 SV=1	R	General function prediction only	PREDICTED: rac-like GTP-binding protein 3 isoform X1 [Nicotiana tomentosiformis]	molecular function: binding (GO:0005488);; cellular component: cell (GO:0005623);; cellular component: cell part (GO:0044464);; biological process: cellular process (GO:0009987);; biological process: signaling (GO:0023052);; biological process: single-organism process (GO:0044699);; biological process: response to stimulus (GO:0050896);; biological process: biological regulation (GO:0065007);; ce…
gene:Sme2.5_07918.1_g00005	--	50.3097	3332	46.3176	3114	54.3019	3550	217.852	14666	172.439	11378	320.974	20662	4.53197e-06	1.2166	up	[P]	Inorganic ion transport and metabolism	Molecular Function: catalase activity (GO:0004096);; Cellular Component: cell wall (GO:0005618);; Cellular Component: mitochondrion (GO:0005739);; Cellular Component: vacuole (GO:0005773);; Cellular Component: plasma membrane (GO:0005886);; Cellular Component: plasmodesma (GO:0009506);; Cellular Component: glyoxysome (GO:0009514);; Cellular Component: chloroplast stroma (GO:0009570);; Biological …	K03781|0|sly:543990|K03781 catalase [EC:1.11.1.6] | (RefSeq) cat1; catalase	Tryptophan metabolism (ko00380);; Glyoxylate and dicarboxylate metabolism (ko00630);; Carbon metabolism (ko01200);; Peroxisome (ko04146)	[P]	Inorganic ion transport and metabolism	Catalase;; Catalase-related immune-responsive	Catalase OS=Solanum melongena (Eggplant) PE=2 SV=1	P	Inorganic ion transport and metabolism	RecName: Full=Catalase [Solanum melongena]	biological process: metabolic process (GO:0008152);; biological process: cellular process (GO:0009987);; biological process: single-organism process (GO:0044699);; biological process: response to stimulus (GO:0050896);; biological process: detoxification (GO:0098754);; molecular function: catalytic activity (GO:0003824);; molecular function: antioxidant activity (GO:0016209);; cellular component:…
gene:Sme2.5_02640.1_g00003	--	0.058845	3.5	0.11769	7	0	0	0.786801	45	0.889583	49	2.23472	116	0.00964066	2.28537	up	--	--	--	K14638|4.77264e-119|sot:102579621|K14638 solute carrier family 15 (peptide/histidine transporter), member 3/4 | (RefSeq) protein NRT1/ PTR FAMILY 8.2-like	--	[E]	Amino acid transport and metabolism	POT family	Protein NRT1/ PTR FAMILY 8.1 GN=F24B22.100 OS=Arabidopsis thaliana (Mouse-ear cress) PE=1 SV=1	E	Amino acid transport and metabolism	PREDICTED: peptide transporter PTR5-like [Solanum tuberosum]	--
gene:Sme2.5_00407.1_g00014	--	3.06149	147	2.2247	109	3.89829	185	12.0055	585	9.84078	469	27.0911	1262	0.00203921	1.30466	up	--	--	Cellular Component: mitochondrion (GO:0005739);; Cellular Component: vacuole (GO:0005773);; Cellular Component: plasma membrane (GO:0005886);; Cellular Component: chloroplast envelope (GO:0009941);; Cellular Component: integral component of membrane (GO:0016021);;	--	--	--	--	Tim17/Tim22/Tim23/Pmp24 family	--	R	General function prediction only	PREDICTED: uncharacterized protein LOC102597734 [Solanum tuberosum]	cellular component: cell (GO:0005623);; cellular component: organelle (GO:0043226);; cellular component: cell part (GO:0044464);; cellular component: membrane (GO:0016020);; cellular component: organelle part (GO:0044422);; cellular component: membrane part (GO:0044425)
gene:Sme2.5_06407.1_g00004	--	0.764142	51.5	0.812103	55	0.71618	48	2.87753	196	3.0358	202	7.16166	464	0.00511975	1.33933	up	--	--	Biological Process: cobalt ion transport (GO:0006824);; Molecular Function: cobalt ion transmembrane transporter activity (GO:0015087);; Molecular Function: nickel cation transmembrane transporter activity (GO:0015099);; Cellular Component: integral component of membrane (GO:0016021);; Biological Process: nickel cation transmembrane transport (GO:0035444);; Molecular Function: metal ion binding (…	--	--	--	--	High-affinity nickel-transport protein;; Cytochrome C biogenesis protein transmembrane region	--	S	Function unknown	PREDICTED: uncharacterized protein LOC104102402 [Nicotiana tomentosiformis]	biological process: localization (GO:0051179);; molecular function: transporter activity (GO:0005215);; cellular component: membrane (GO:0016020);; cellular component: membrane part (GO:0044425);; molecular function: binding (GO:0005488)
gene:Sme2.5_32189.1_g00001	--	1.34531	19.5	1.00427	15	1.68635	24	7.70752	110	5.79757	82	13.4779	184	0.00316078	1.56097	up	--	--	--	--	--	--	--	--	--	R	General function prediction only	PREDICTED: C2 domain-containing protein At1g53590-like [Solanum tuberosum]	--
gene:Sme2.5_00001.1_g00037	--	0.209348	14.5	0.150055	11	0.268641	18	1.10972	75	1.01189	67	5.33003	341	0.00685737	1.96483	up	[Q]	Secondary metabolites biosynthesis, transport and catabolism	--	--	--	[QI]	Secondary metabolites biosynthesis, transport and catabolism;; Lipid transport and metabolism	Cytochrome P450	Cytochrome P450 714C2 GN=OsJ_35025 OS=Oryza sativa subsp. japonica (Rice) PE=2 SV=1	Q	Secondary metabolites biosynthesis, transport and catabolism	PREDICTED: cytochrome P450 714C2-like [Solanum tuberosum]	--
gene:Sme2.5_00900.1_g00009	--	1329.76	152358	1304.28	150468	1355.24	154247	813.579	97569	915.176	106034	534.564	61139	0.00814052	-1.49132	down	--	--	Cellular Component: membrane (GO:0016020);;	K11000|0|pvu:PHAVU_002G272000g|K11000 callose synthase [EC:2.4.1.-] | (RefSeq) hypothetical protein	--	[M]	Cell wall/membrane/envelope biogenesis	1,3-beta-glucan synthase component;; 1,3-beta-glucan synthase subunit FKS1, domain-1;; Vta1 like	Callose synthase 1 OS=Arabidopsis thaliana (Mouse-ear cress) PE=1 SV=2	M	Cell wall/membrane/envelope biogenesis	PREDICTED: callose synthase 5-like [Elaeis guineensis]	cellular component: membrane (GO:0016020)
gene:Sme2.5_05093.1_g00005	--	1.79753	192.5	1.54592	168	2.04914	217	10.2784	1118	8.78691	937	20.8027	2164	2.29029e-08	1.79291	up	--	--	Molecular Function: metal ion binding (GO:0046872);;	--	--	[R]	General function prediction only	Ankyrin repeat;; Ankyrin repeats (3 copies);; Ankyrin repeat;; Ankyrin repeats (many copies);; Ankyrin repeats (many copies);; Zinc finger C-x8-C-x5-C-x3-H type (and similar)	Zinc finger CCCH domain-containing protein 30 GN=At2g41900 OS=Arabidopsis thaliana (Mouse-ear cress) PE=1 SV=2	R	General function prediction only	PREDICTED: zinc finger CCCH domain-containing protein 30-like [Solanum lycopersicum]	molecular function: binding (GO:0005488)
gene:Sme2.5_14513.1_g00001	--	2.14806	119.5	1.79981	79	2.49631	160	1.27095	63	0.776857	57	0.775063	47	0.00276744	-1.75807	down	[Q]	Secondary metabolites biosynthesis, transport and catabolism	Molecular Function: monooxygenase activity (GO:0004497);; Molecular Function: iron ion binding (GO:0005506);; Molecular Function: electron carrier activity (GO:0009055);; Cellular Component: membrane (GO:0016020);; Molecular Function: oxidoreductase activity, acting on paired donors, with incorporation or reduction of molecular oxygen (GO:0016705);; Molecular Function: heme binding (GO:0020037);;…	--	--	[Q]	Secondary metabolites biosynthesis, transport and catabolism	Cytochrome P450	Premnaspirodiene oxygenase GN=CYP71D55 OS=Hyoscyamus muticus (Egyptian henbane) PE=1 SV=1	Q	Secondary metabolites biosynthesis, transport and catabolism	CYP71D48v1 [Nicotiana tabacum]	biological process: metabolic process (GO:0008152);; biological process: single-organism process (GO:0044699);; molecular function: catalytic activity (GO:0003824);; molecular function: binding (GO:0005488);; molecular function: electron carrier activity (GO:0009055);; cellular component: membrane (GO:0016020)
Solanum_melongena_newGene_2800	--	0.965179	95	0.616762	62	1.3136	128	3.83207	371	3.50551	333	7.10416	673	0.00407571	1.24021	up	[R]	General function prediction only	Cellular Component: integral component of membrane (GO:0016021);; Molecular Function: oxidoreductase activity, acting on CH-OH group of donors (GO:0016614);; Molecular Function: flavin adenine dinucleotide binding (GO:0050660);; Biological Process: oxidation-reduction process (GO:0055114);;	--	--	[S]	Function unknown	Domain of unknown function DUF21;; CBS domain;; Transporter associated domain	Putative DUF21 domain-containing protein At3g13070, chloroplastic OS=Arabidopsis thaliana OX=3702 GN=CBSDUFCH1 PE=4 SV=1	P	Inorganic ion transport and metabolism	PREDICTED: putative DUF21 domain-containing protein At3g13070, chloroplastic [Solanum pennellii]	cellular component: membrane (GO:0016020);; cellular component: membrane part (GO:0044425);; biological process: metabolic process (GO:0008152);; biological process: single-organism process (GO:0044699);; molecular function: catalytic activity (GO:0003824);; molecular function: binding (GO:0005488)
gene:Sme2.5_31231.1_g00001	--	0.942089	25.5	0.090016	3	1.79416	48	15.4781	421	12.2354	326	63.1405	1639	0.000124767	3.03959	up	--	--	--	--	--	--	--	Probable lipid transfer;; Protease inhibitor/seed storage/LTP family	Non-specific lipid-transfer protein 2 {ECO:0000303|PubMed:23913675} OS=Apium graveolens var. rapaceum (Celeriac) PE=1 SV=1	R	General function prediction only	PREDICTED: non-specific lipid-transfer protein 2-like [Solanum tuberosum]	--
gene:Sme2.5_02262.1_g00005	--	2.56048	222	1.59347	144	3.52748	300	9.89776	959	6.73596	607	16.338	1551	0.00791881	1.18018	up	--	--	--	K17046|3.18058e-83|sot:102584719|K17046 protein DEK | (RefSeq) protein DEK	--	[B]	Chromatin structure and dynamics	DEK C terminal domain	--	B	Chromatin structure and dynamics	PREDICTED: axoneme-associated protein mst101(2)-like [Solanum tuberosum]	--
gene:Sme2.5_08471.1_g00004	--	0.301478	12	0.093734	9	0.509222	15	1.66829	132	1.34675	114	3.2534	236	7.31621e-07	2.52651	up	--	--	--	--	--	--	--	--	Uncharacterized membrane protein At1g75140 GN=At1g75140 OS=Arabidopsis thaliana (Mouse-ear cress) PE=1 SV=3	S	Function unknown	PREDICTED: uncharacterized membrane protein At1g75140-like [Solanum tuberosum]	--
gene:Sme2.5_09593.1_g00001	--	3.26669	125.5	2.49844	98	4.03494	153	16.5511	642	10.9135	416	33.4369	1239	0.000409304	1.49955	up	[O]	Posttranslational modification, protein turnover, chaperones	Molecular Function: metal ion binding (GO:0046872);;	--	--	[O]	Posttranslational modification, protein turnover, chaperones	UBA/TS-N domain	--	O	Posttranslational modification, protein turnover, chaperones	PREDICTED: troponin T, fast skeletal muscle [Solanum lycopersicum]	molecular function: binding (GO:0005488)
gene:Sme2.5_06479.1_g00001	--	0.10918	5.5	0	0	0.218361	11	1.63576	81	1.29545	63	3.84102	182	0.0019244	2.55655	up	--	--	Cellular Component: cell wall (GO:0005618);; Cellular Component: mitochondrion (GO:0005739);; Cellular Component: plasma membrane (GO:0005886);; Biological Process: transport (GO:0006810);; Cellular Component: chloroplast (GO:0009507);; Cellular Component: integral component of membrane (GO:0016021);;	K15102|0|sot:102597288|K15102 solute carrier family 25 (mitochondrial phosphate transporter), member 3 | (RefSeq) mitochondrial phosphate carrier protein 3, mitochondrial-like	--	[C]	Energy production and conversion	Mitochondrial carrier protein	Mitochondrial phosphate carrier protein 3, mitochondrial (Precursor) GN=MUA22_4 OS=Arabidopsis thaliana (Mouse-ear cress) PE=1 SV=1	C	Energy production and conversion	PREDICTED: mitochondrial phosphate carrier protein 3, mitochondrial-like isoform X1 [Solanum tuberosum]	cellular component: cell (GO:0005623);; cellular component: cell part (GO:0044464);; cellular component: organelle (GO:0043226);; cellular component: membrane (GO:0016020);; biological process: localization (GO:0051179);; cellular component: membrane part (GO:0044425)
gene:Sme2.5_00382.1_g00022	--	1.25106	168	1.25167	166	1.25044	170	4.68872	622	3.49183	459	8.36094	1038	0.00521135	1.0136	up	[L]	Replication, recombination and repair	--	--	--	--	--	Retrotransposon gag protein;; Reverse transcriptase (RNA-dependent DNA polymerase)	Protein TIC110, chloroplastic (Precursor) GN=TIC110 OS=Arabidopsis thaliana (Mouse-ear cress) PE=1 SV=1	S	Function unknown	PREDICTED: protein TIC110, chloroplastic-like isoform X2 [Solanum tuberosum]	--
gene:Sme2.5_05567.1_g00004	--	1.18014	87.5	0.514306	39	1.84598	136	6.93535	523	5.11219	378	14.0874	1016	0.00212416	1.72962	up	[PR]	Inorganic ion transport and metabolism;; General function prediction only	Biological Process: cell death (GO:0008219);; Cellular Component: chloroplast thylakoid (GO:0009534);; Cellular Component: chloroplast inner membrane (GO:0009706);; Biological Process: embryo development ending in seed dormancy (GO:0009793);; Biological Process: defense response to bacterium, incompatible interaction (GO:0009816);; Biological Process: leaf morphogenesis (GO:0009965);; Biological …	K13071|0|sot:102579316|K13071 pheophorbide a oxygenase [EC:1.14.15.17] | (RefSeq) pheophorbide a oxygenase, chloroplastic	Porphyrin and chlorophyll metabolism (ko00860)	--	--	Pheophorbide a oxygenase;; Rieske [2Fe-2S] domain	Pheophorbide a oxygenase, chloroplastic (Precursor) GN=F28D10_70 OS=Arabidopsis thaliana (Mouse-ear cress) PE=1 SV=1	R	General function prediction only	PREDICTED: pheophorbide a oxygenase, chloroplastic-like [Solanum tuberosum]	biological process: cellular process (GO:0009987);; biological process: single-organism process (GO:0044699);; cellular component: cell (GO:0005623);; cellular component: organelle (GO:0043226);; cellular component: organelle part (GO:0044422);; cellular component: cell part (GO:0044464);; cellular component: membrane (GO:0016020);; biological process: reproduction (GO:0000003);; biological proce…
gene:Sme2.5_00168.1_g00009	--	0.658056	54	0.513512	40	0.8026	68	4.39518	367	4.99281	421	10.8803	926	1.54121e-07	2.25678	up	[RTKL]	General function prediction only;; Signal transduction mechanisms;; Transcription;; Replication, recombination and repair	Molecular Function: protein kinase activity (GO:0004672);;	--	--	[T]	Signal transduction mechanisms	Protein tyrosine kinase;; Ethylene-responsive protein kinase Le-CTR1;; Protein kinase domain	Serine/threonine-protein kinase CTR1 GN=CTR1 OS=Arabidopsis thaliana (Mouse-ear cress) PE=1 SV=1	T	Signal transduction mechanisms	PREDICTED: serine/threonine-protein kinase CTR1-like isoform X1 [Solanum tuberosum]	biological process: metabolic process (GO:0008152);; biological process: cellular process (GO:0009987);; molecular function: catalytic activity (GO:0003824)
gene:Sme2.5_06575.1_g00003	--	0.487001	24	0.415266	21	0.558736	27	2.04586	100	2.15634	103	4.67371	217	0.00617436	1.42065	up	[R]	General function prediction only	Molecular Function: phosphoric diester hydrolase activity (GO:0008081);; Biological Process: metabolic process (GO:0008152);; Molecular Function: metal ion binding (GO:0046872);;	K06950|1.61413e-126|sot:102599187|K06950 uncharacterized protein | (RefSeq) uncharacterized protein YpgQ	--	--	--	HD domain	--	S	Function unknown	PREDICTED: uncharacterized protein LOC102599187 [Solanum tuberosum]	molecular function: catalytic activity (GO:0003824);; biological process: metabolic process (GO:0008152);; molecular function: binding (GO:0005488)
gene:Sme2.5_04684.1_g00005	--	5.97896	317	7.53081	403	4.42711	231	0.173877	10	0.348432	19	0.196676	11	5.73234e-17	-4.83846	down	--	--	--	--	--	--	--	--	--	T	Signal transduction mechanisms	PREDICTED: probable receptor-like protein kinase At5g56460-like isoform X2 [Solanum tuberosum]	--
gene:Sme2.5_07025.1_g00001	--	0.208222	10	0.174192	9	0.242252	11	1.32176	62	1.08862	50	3.61203	160	0.00574623	1.83921	up	[I]	Lipid transport and metabolism	Biological Process: sulfur amino acid metabolic process (GO:0000096);; Biological Process: glycine catabolic process (GO:0006546);; Biological Process: unsaturated fatty acid biosynthetic process (GO:0006636);; Biological Process: oxidoreduction coenzyme metabolic process (GO:0006733);; Biological Process: vitamin metabolic process (GO:0006766);; Biological Process: cellular amino acid biosynthet…	K00991|4.83055e-170|sot:102588399|K00991 2-C-methyl-D-erythritol 4-phosphate cytidylyltransferase [EC:2.7.7.60] | (RefSeq) 2-C-methyl-D-erythritol 4-phosphate cytidylyltransferase, chloroplastic	Terpenoid backbone biosynthesis (ko00900)	--	--	2-C-methyl-D-erythritol 4-phosphate cytidylyltransferase;; MobA-like NTP transferase domain	2-C-methyl-D-erythritol 4-phosphate cytidylyltransferase, chloroplastic (Precursor) GN=T8K22.20 OS=Arabidopsis thaliana (Mouse-ear cress) PE=1 SV=1	H	Coenzyme transport and metabolism	PREDICTED: 2-C-methyl-D-erythritol 4-phosphate cytidylyltransferase, chloroplastic-like [Solanum tuberosum]	biological process: metabolic process (GO:0008152);; biological process: cellular process (GO:0009987);; biological process: single-organism process (GO:0044699);; biological process: response to stimulus (GO:0050896);; cellular component: cell (GO:0005623);; cellular component: organelle (GO:0043226);; cellular component: organelle part (GO:0044422);; cellular component: cell part (GO:0044464);;…
gene:Sme2.5_05185.1_g00002	--	0.350614	22.5	0.227844	15	0.473384	30	4.29659	278	2.74961	174	7.32964	453	6.8176e-08	2.5541	up	[MJ]	Cell wall/membrane/envelope biogenesis;; Translation, ribosomal structure and biogenesis	Molecular Function: mannose-1-phosphate guanylyltransferase activity (GO:0004475);; Biological Process: gluconeogenesis (GO:0006094);; Biological Process: cytoskeleton organization (GO:0007010);; Molecular Function: mannose-1-phosphate guanylyltransferase (GDP) activity (GO:0008928);; Biological Process: response to heat (GO:0009408);; Biological Process: response to salt stress (GO:0009651);; Bi…	K00966|0|sot:102594281|K00966 mannose-1-phosphate guanylyltransferase [EC:2.7.7.13] | (RefSeq) mannose-1-phosphate guanylyltransferase 1-like	Fructose and mannose metabolism (ko00051);; Amino sugar and nucleotide sugar metabolism (ko00520)	[M]	Cell wall/membrane/envelope biogenesis	Nucleotidyl transferase;; MobA-like NTP transferase domain;; Bacterial transferase hexapeptide (six repeats)	Mannose-1-phosphate guanylyltransferase 1 GN=At2g39770 OS=Arabidopsis thaliana (Mouse-ear cress) PE=1 SV=1	M	Cell wall/membrane/envelope biogenesis	PREDICTED: mannose-1-phosphate guanylyltransferase 1-like [Nicotiana tomentosiformis]	molecular function: catalytic activity (GO:0003824);; biological process: metabolic process (GO:0008152);; biological process: single-organism process (GO:0044699);; biological process: cellular process (GO:0009987);; biological process: cellular component organization or biogenesis (GO:0071840);; biological process: response to stimulus (GO:0050896);; biological process: multi-organism process (…
gene:Sme2.5_16269.1_g00002	--	1.55938	201	1.52404	238	1.59472	164	0.541074	84	0.643139	95	1.09097	151	0.00015637	-1.77168	down	[R]	General function prediction only	--	K13217|9.70172e-52|sly:101258918|K13217 pre-mRNA-processing factor 39 | (RefSeq) uncharacterized LOC101258918	--	[A]	RNA processing and modification	--	--	A	RNA processing and modification	PREDICTED: uncharacterized protein LOC101258918 isoform X3 [Solanum lycopersicum]	--
gene:Sme2.5_08654.1_g00003	--	32.6857	2116	31.8412	2091	33.5303	2141	22.4413	1476	24.4335	1575	17.6594	1111	0.00808965	-1.37049	down	[C]	Energy production and conversion	--	--	--	[C]	Energy production and conversion	Pyridine nucleotide-disulphide oxidoreductase;; Lycopene cyclase protein;; L-lysine 6-monooxygenase (NADPH-requiring);; Pyridine nucleotide-disulphide oxidoreductase;; NAD(P)-binding Rossmann-like domain;; FAD binding domain;; Tryptophan halogenase	--	C	Energy production and conversion	PREDICTED: apoptosis-inducing factor homolog A-like [Solanum tuberosum]	--
gene:Sme2.5_00004.1_g00015	--	2.26398	87.5	1.08848	43	3.43947	132	14.6398	574	15.1088	579	30.8848	1155	5.02258e-05	2.02794	up	--	--	Biological Process: isopentenyl diphosphate biosynthetic process, methylerythritol 4-phosphate pathway (GO:0019288);;	--	--	--	--	--	--	S	Function unknown	PREDICTED: uncharacterized protein LOC101263743 [Solanum lycopersicum]	biological process: metabolic process (GO:0008152);; biological process: cellular process (GO:0009987);; biological process: single-organism process (GO:0044699)
gene:Sme2.5_01067.1_g00001	--	57.3394	2053.5	59.4065	2150	55.2723	1957	45.2035	1648	44.8311	1576	42.2802	1479	0.0072015	-1.22825	down	--	--	Molecular Function: DNA binding (GO:0003677);; Molecular Function: RNA binding (GO:0003723);; Molecular Function: RNA-directed DNA polymerase activity (GO:0003964);; Biological Process: RNA-dependent DNA biosynthetic process (GO:0006278);; Molecular Function: methyltransferase activity (GO:0008168);; Biological Process: methylation (GO:0032259);;	--	--	--	--	--	--	R	General function prediction only	PREDICTED: uncharacterized protein LOC104232135 [Nicotiana sylvestris]	molecular function: binding (GO:0005488);; biological process: metabolic process (GO:0008152);; biological process: cellular process (GO:0009987);; molecular function: catalytic activity (GO:0003824)
gene:Sme2.5_00332.1_g00009	--	0.415266	44.5	0.338621	37	0.491911	52	1.74582	187	1.26336	133	3.49586	358	0.00888271	1.24022	up	--	--	Cellular Component: Golgi apparatus (GO:0005794);; Biological Process: protein glycosylation (GO:0006486);; Cellular Component: integral component of membrane (GO:0016021);; Molecular Function: carbohydrate binding (GO:0030246);; Molecular Function: galactosylxylosylprotein 3-beta-galactosyltransferase activity (GO:0047220);;	K20843|0|sot:102593374|K20843 hydroxyproline O-galactosyltransferase 2/3/4/5/6 [EC:2.4.1.-] | (RefSeq) probable beta-1,3-galactosyltransferase 19	--	[G]	Carbohydrate transport and metabolism	Galactoside-binding lectin;; Galactosyltransferase;; Fringe-like	Probable beta-1,3-galactosyltransferase 19 GN=B3GALT19 OS=Arabidopsis thaliana (Mouse-ear cress) PE=2 SV=2	G	Carbohydrate transport and metabolism	PREDICTED: probable beta-1,3-galactosyltransferase 19-like [Solanum tuberosum]	cellular component: cell (GO:0005623);; cellular component: organelle (GO:0043226);; cellular component: cell part (GO:0044464);; biological process: metabolic process (GO:0008152);; biological process: cellular process (GO:0009987);; biological process: single-organism process (GO:0044699);; cellular component: membrane (GO:0016020);; cellular component: membrane part (GO:0044425);; molecular fu…
gene:Sme2.5_04547.1_g00004	--	0.363591	20.5	0.273173	16	0.454009	25	2.37477	132	1.91237	104	6.05973	322	0.00042449	1.94178	up	--	--	Molecular Function: RNA binding (GO:0003723);;	K14945|4.47849e-179|sot:102590377|K14945 protein quaking | (RefSeq) KH domain-containing protein At3g08620	--	[A]	RNA processing and modification	KH domain	KH domain-containing protein At2g38610 GN=At2g38610 OS=Arabidopsis thaliana (Mouse-ear cress) PE=1 SV=1	A	RNA processing and modification	PREDICTED: KH domain-containing protein At3g08620-like [Solanum tuberosum]	molecular function: binding (GO:0005488)
gene:Sme2.5_12367.1_g00001	--	9.90294	731	8.77091	658	11.035	804	7.25814	492	8.04781	588	9.86344	715	0.00127593	-1.1791	down	--	--	--	--	--	[S]	Function unknown	Magnesium transporter NIPA;; Multidrug resistance efflux transporter;; EamA-like transporter family;; Eukaryotic protein of unknown function (DUF914)	Probable magnesium transporter NIPA3 GN=At1g34470 OS=Arabidopsis thaliana (Mouse-ear cress) PE=2 SV=1	S	Function unknown	PREDICTED: magnesium transporter NIPA2-like [Solanum tuberosum]	--
gene:Sme2.5_01532.1_g00003	--	1.52775	198	1.05693	169	1.99857	227	0.785848	140	0.784146	134	1.01105	169	0.00117409	-1.29289	down	[L]	Replication, recombination and repair	Biological Process: cytokinesis by cell plate formation (GO:0000911);; Molecular Function: DNA binding (GO:0003677);; Molecular Function: DNA topoisomerase type II (ATP-hydrolyzing) activity (GO:0003918);; Molecular Function: ATP binding (GO:0005524);; Cellular Component: chromosome (GO:0005694);; Biological Process: DNA topological change (GO:0006265);; Biological Process: DNA replication initia…	K03164|0|sot:102583378|K03164 DNA topoisomerase II [EC:5.99.1.3] | (RefSeq) DNA topoisomerase 2	--	[B]	Chromatin structure and dynamics	DNA gyrase/topoisomerase IV, subunit A;; DNA gyrase B;; Toprim domain;; Histidine kinase-, DNA gyrase B-, and HSP90-like ATPase	DNA topoisomerase 2 GN=TOP2 OS=Arabidopsis thaliana (Mouse-ear cress) PE=2 SV=2	B	Chromatin structure and dynamics	PREDICTED: DNA topoisomerase 2-like [Solanum tuberosum]	biological process: cellular process (GO:0009987);; biological process: single-organism process (GO:0044699);; molecular function: binding (GO:0005488);; molecular function: catalytic activity (GO:0003824);; cellular component: cell (GO:0005623);; cellular component: organelle (GO:0043226);; cellular component: cell part (GO:0044464);; biological process: metabolic process (GO:0008152);; biologic…
gene:Sme2.5_00637.1_g00005	--	1.26444	94.5	1.38372	105	1.14515	84	5.40725	408	4.96394	367	11.1122	791	0.00118482	1.35545	up	[R]	General function prediction only	Molecular Function: acid phosphatase activity (GO:0003993);; Molecular Function: metal ion binding (GO:0046872);;	--	--	[G]	Carbohydrate transport and metabolism	Calcineurin-like phosphoesterase;; Iron/zinc purple acid phosphatase-like protein C	Peroxidase (Precursor) GN=PAP26 OS=Arabidopsis thaliana (Mouse-ear cress) PE=1 SV=1	G	Carbohydrate transport and metabolism	purple acid phosphatase 3 precursor [Solanum tuberosum]	biological process: metabolic process (GO:0008152);; biological process: cellular process (GO:0009987);; molecular function: catalytic activity (GO:0003824);; molecular function: binding (GO:0005488)
gene:Sme2.5_01363.1_g00006	--	0.635366	37.5	0.193163	12	1.07757	63	5.76807	346	5.6282	330	7.21142	413	0.000724999	2.14081	up	--	--	Biological Process: carbohydrate metabolic process (GO:0005975);; Molecular Function: cellulase activity (GO:0008810);; Biological Process: cell wall modification involved in fruit ripening (GO:0009829);;	--	--	--	--	Glycosyl hydrolase family 9	Endoglucanase (Precursor) OS=Phaseolus vulgaris (Kidney bean) PE=2 SV=2	G	Carbohydrate transport and metabolism	PREDICTED: endoglucanase-like [Solanum tuberosum]	biological process: metabolic process (GO:0008152);; molecular function: catalytic activity (GO:0003824);; biological process: reproduction (GO:0000003);; biological process: cellular process (GO:0009987);; biological process: reproductive process (GO:0022414);; biological process: multicellular organismal process (GO:0032501);; biological process: single-organism process (GO:0044699);; biologica…
gene:Sme2.5_10718.1_g00001	--	1.25582	103	1.79451	148	0.717131	58	0.052252	7	0.035542	5	0.263836	21	8.96763e-08	-3.68329	down	--	--	Molecular Function: nucleic acid binding (GO:0003676);; Cellular Component: mitochondrion (GO:0005739);; Molecular Function: zinc ion binding (GO:0008270);; Biological Process: DNA integration (GO:0015074);;	--	--	[R]	General function prediction only	GAG-pre-integrase domain;; Integrase core domain	Endonuclease OS=Nicotiana tabacum (Common tobacco) PE=2 SV=1	R	General function prediction only	copia LTR rider [Solanum lycopersicum]	molecular function: binding (GO:0005488);; cellular component: cell (GO:0005623);; cellular component: organelle (GO:0043226);; cellular component: cell part (GO:0044464);; biological process: metabolic process (GO:0008152);; biological process: cellular process (GO:0009987)
gene:Sme2.5_00488.1_g00033	--	0.512408	15	0.301652	9	0.723164	21	1.13689	84	0.992858	70	2.45276	169	0.00613752	1.66055	up	--	--	--	--	--	--	--	--	--	--	--	--	--
gene:Sme2.5_00382.1_g00001	--	1.20563	127.5	0.963418	104	1.44785	151	0.636708	69	0.706784	75	0.873027	90	0.000582467	-1.54086	down	--	--	--	--	--	--	--	MULE transposase domain	--	R	General function prediction only	PREDICTED: uncharacterized protein LOC104229517, partial [Nicotiana sylvestris]	--
gene:Sme2.5_22772.1_g00001	--	0.160985	10.5	0	0	0.32197	21	3.51939	226	1.89114	111	10.9524	672	0.00121322	2.82769	up	[CR]	Energy production and conversion;; General function prediction only	Molecular Function: copper ion binding (GO:0005507);; Molecular Function: ATP binding (GO:0005524);; Cellular Component: nucleus (GO:0005634);; Molecular Function: zinc ion binding (GO:0008270);; Cellular Component: chloroplast (GO:0009507);; Molecular Function: oxidoreductase activity (GO:0016491);; Molecular Function: transferase activity, transferring acyl groups other than amino-acyl groups (…	K07512|0|sot:102596064|K07512 mitochondrial trans-2-enoyl-CoA reductase [EC:1.3.1.38] | (RefSeq) probable trans-2-enoyl-CoA reductase, mitochondrial	Fatty acid elongation (ko00062);; Fatty acid metabolism (ko01212)	[KC]	Transcription;; Energy production and conversion	Zinc-binding dehydrogenase;; Alcohol dehydrogenase GroES-like domain	Probable trans-2-enoyl-CoA reductase, mitochondrial (Precursor) GN=At3g45770 OS=Arabidopsis thaliana (Mouse-ear cress) PE=2 SV=1	C	Energy production and conversion	PREDICTED: probable trans-2-enoyl-CoA reductase, mitochondrial [Nicotiana tomentosiformis]	molecular function: binding (GO:0005488);; cellular component: cell (GO:0005623);; cellular component: organelle (GO:0043226);; cellular component: cell part (GO:0044464);; molecular function: catalytic activity (GO:0003824);; biological process: metabolic process (GO:0008152);; biological process: single-organism process (GO:0044699)
gene:Sme2.5_05807.1_g00004	--	4.44789	344.5	3.74481	295	5.15096	394	52.7967	4156	50.2544	3877	113.104	8496	5.26728e-23	2.89973	up	--	--	--	--	--	[O]	Posttranslational modification, protein turnover, chaperones	Xylanase inhibitor N-terminal;; Xylanase inhibitor C-terminal;; Eukaryotic aspartyl protease	Protein ASPARTIC PROTEASE IN GUARD CELL 2 (Precursor) GN=ASPG2 OS=Arabidopsis thaliana (Mouse-ear cress) PE=2 SV=1	O	Posttranslational modification, protein turnover, chaperones	PREDICTED: protein ASPARTIC PROTEASE IN GUARD CELL 2-like [Solanum tuberosum]	--
gene:Sme2.5_01233.1_g00003	--	4.08903	337.5	3.82355	307	4.3545	368	16.3432	1254	14.2339	1079	32.0536	2455	0.000324869	1.18262	up	--	--	Biological Process: intracellular signal transduction (GO:0035556);; Molecular Function: metal ion binding (GO:0046872);;	K17609|0|sot:102580139|K17609 nucleoredoxin [EC:1.8.1.8] | (RefSeq) probable nucleoredoxin 2	--	[R]	General function prediction only	Thioredoxin-like;; Thioredoxin-like domain;; AhpC/TSA family;; Thioredoxin;; Redoxin;; SCO1/SenC	Probable nucleoredoxin 2 OS=Oryza sativa subsp. japonica (Rice) PE=2 SV=1	O	Posttranslational modification, protein turnover, chaperones	PREDICTED: probable nucleoredoxin 2-like [Solanum tuberosum]	biological process: cellular process (GO:0009987);; biological process: signaling (GO:0023052);; biological process: single-organism process (GO:0044699);; biological process: response to stimulus (GO:0050896);; biological process: biological regulation (GO:0065007);; molecular function: binding (GO:0005488)
gene:Sme2.5_00275.1_g00007	--	2.15068	114.5	2.03564	110	2.26571	119	15.455	836	17.8508	946	34.2492	1770	2.52227e-11	2.27283	up	[P]	Inorganic ion transport and metabolism	Biological Process: metal ion transport (GO:0030001);; Molecular Function: metal ion binding (GO:0046872);;	--	--	[P]	Inorganic ion transport and metabolism	Heavy-metal-associated domain	Copper transport protein ATX1 GN=ATX1 OS=Arabidopsis thaliana (Mouse-ear cress) PE=1 SV=1	P	Inorganic ion transport and metabolism	PREDICTED: pollen-specific leucine-rich repeat extensin-like protein 2-like [Solanum tuberosum]	biological process: localization (GO:0051179);; molecular function: binding (GO:0005488)
gene:Sme2.5_02393.1_g00006	--	6.08964	473	3.17071	252	9.00857	694	32.9651	2614	25.2728	1965	40.6175	3080	0.00260847	1.44383	up	--	--	--	K13495|0|sot:102587505|K13495 cis-zeatin O-glucosyltransferase [EC:2.4.1.215] | (RefSeq) zeatin O-glucosyltransferase-like	Zeatin biosynthesis (ko00908)	[GC]	Carbohydrate transport and metabolism;; Energy production and conversion	UDP-glucoronosyl and UDP-glucosyl transferase	Zeatin O-glucosyltransferase GN=ZOG1 OS=Phaseolus lunatus (Lima bean) PE=2 SV=1	CG	Energy production and conversion;; Carbohydrate transport and metabolism	PREDICTED: zeatin O-glucosyltransferase-like [Solanum tuberosum]	--
gene:Sme2.5_00011.1_g00033	--	0.828621	61	0.378196	29	1.27905	93	4.90953	361	3.02546	224	13.9718	986	0.00421139	1.81799	up	--	--	Cellular Component: integral component of membrane (GO:0016021);;	--	--	[GE]	Carbohydrate transport and metabolism;; Amino acid transport and metabolism	Triose-phosphate Transporter family;; UAA transporter family;; EamA-like transporter family	Probable sugar phosphate/phosphate translocator At5g04160 GN=At5g04160 OS=Arabidopsis thaliana (Mouse-ear cress) PE=2 SV=1	G	Carbohydrate transport and metabolism	PREDICTED: probable sugar phosphate/phosphate translocator At5g04160 [Solanum lycopersicum]	cellular component: membrane (GO:0016020);; cellular component: membrane part (GO:0044425)
Solanum_melongena_newGene_6012	--	38.6488	1834.5	28.8218	1465	48.4758	2204	21.8475	1101	21.4114	1059	28.8703	1396	3.44625e-06	-1.50449	down	--	--	--	--	--	--	--	--	--	--	--	PREDICTED: uncharacterized protein LOC107061782 [Solanum tuberosum]	--
gene:Sme2.5_18092.1_g00001	--	0.399543	18	0.362294	17	0.436793	19	5.39732	241	6.17056	270	21.0825	898	3.98367e-09	3.23033	up	[GEPR]	Carbohydrate transport and metabolism;; Amino acid transport and metabolism;; Inorganic ion transport and metabolism;; General function prediction only	Biological Process: carbohydrate transport (GO:0008643);; Cellular Component: integral component of membrane (GO:0016021);; Molecular Function: substrate-specific transmembrane transporter activity (GO:0022891);; Molecular Function: 2-alkenal reductase [NAD(P)] activity (GO:0032440);; Biological Process: transmembrane transport (GO:0055085);; Biological Process: oxidation-reduction process (GO:00…	--	--	[R]	General function prediction only	Sugar (and other) transporter;; Major Facilitator Superfamily	Polyol transporter 5 GN=PLT5 OS=Arabidopsis thaliana (Mouse-ear cress) PE=1 SV=2	R	General function prediction only	polyol transporter 5-like [Solanum lycopersicum]	biological process: single-organism process (GO:0044699);; biological process: localization (GO:0051179);; cellular component: membrane (GO:0016020);; cellular component: membrane part (GO:0044425);; molecular function: transporter activity (GO:0005215);; biological process: metabolic process (GO:0008152);; molecular function: catalytic activity (GO:0003824)
gene:Sme2.5_00275.1_g00009	--	17.3046	729	11.031	474	23.5783	984	60.2807	2589	57.7187	2430	154.682	6352	0.00429048	1.29204	up	[G]	Carbohydrate transport and metabolism	Molecular Function: hydrolase activity, hydrolyzing O-glycosyl compounds (GO:0004553);; Biological Process: cellular glucan metabolic process (GO:0006073);; Cellular Component: plant-type cell wall (GO:0009505);; Cellular Component: chloroplast (GO:0009507);; Biological Process: response to mechanical stimulus (GO:0009612);; Biological Process: response to low light intensity stimulus (GO:0009645…	K08235|0|sot:102603929|K08235 xyloglucan:xyloglucosyl transferase [EC:2.4.1.207] | (RefSeq) probable xyloglucan endotransglucosylase/hydrolase 1	--	--	--	Glycosyl hydrolases family 16;; Xyloglucan endo-transglycosylase (XET) C-terminus	Probable xyloglucan endotransglucosylase/hydrolase 1 (Precursor) GN=XTH1 OS=Solanum lycopersicum (Tomato) PE=2 SV=1	R	General function prediction only	PREDICTED: probable xyloglucan endotransglucosylase/hydrolase 1-like [Solanum tuberosum]	molecular function: catalytic activity (GO:0003824);; biological process: metabolic process (GO:0008152);; biological process: cellular process (GO:0009987);; cellular component: cell (GO:0005623);; cellular component: cell part (GO:0044464);; cellular component: organelle (GO:0043226);; biological process: response to stimulus (GO:0050896);; biological process: developmental process (GO:0032502)…
gene:Sme2.5_00832.1_g00007	--	0.082058	20	0.024852	7	0.139264	33	0.706773	173	0.35171	84	1.6012	368	0.00487674	2.00777	up	--	--	--	K00921|0|sly:101260812|K00921 1-phosphatidylinositol-3-phosphate 5-kinase [EC:2.7.1.150] | (RefSeq) putative 1-phosphatidylinositol-3-phosphate 5-kinase FAB1C	Inositol phosphate metabolism (ko00562);; Phosphatidylinositol signaling system (ko04070);; Phagosome (ko04145)	[T]	Signal transduction mechanisms	Phosphatidylinositol-4-phosphate 5-Kinase;; TCP-1/cpn60 chaperonin family	Putative 1-phosphatidylinositol-3-phosphate 5-kinase FAB1C GN=FAB1C OS=Arabidopsis thaliana (Mouse-ear cress) PE=2 SV=1	T	Signal transduction mechanisms	PREDICTED: putative 1-phosphatidylinositol-3-phosphate 5-kinase FAB1C [Solanum lycopersicum]	--
gene:Sme2.5_00038.1_g00015	--	3.49533	266.5	1.73052	135	5.26015	398	19.4023	1512	13.3716	1022	30.6634	2285	0.00206589	1.5379	up	--	--	Biological Process: proteolysis (GO:0006508);; Molecular Function: cysteine-type peptidase activity (GO:0008234);; Cellular Component: nuclear part (GO:0044428);; Cellular Component: chloroplast part (GO:0044434);;	--	--	[O]	Posttranslational modification, protein turnover, chaperones	Papain family cysteine protease;; Cathepsin propeptide inhibitor domain (I29);; Granulin;; Peptidase C1-like family	Cysteine proteinase RD21a (Precursor) GN=RD21A OS=Arabidopsis thaliana (Mouse-ear cress) PE=1 SV=1	O	Posttranslational modification, protein turnover, chaperones	PREDICTED: cysteine proteinase RD21a-like [Solanum tuberosum]	biological process: metabolic process (GO:0008152);; molecular function: catalytic activity (GO:0003824);; cellular component: cell (GO:0005623);; cellular component: organelle (GO:0043226);; cellular component: organelle part (GO:0044422);; cellular component: cell part (GO:0044464)
gene:Sme2.5_00254.1_g00014	--	0.0807165	16	0.09643	19	0.065003	13	0.55527	104	0.338997	65	1.16519	214	0.00678771	1.69487	up	--	--	--	K20826|0|sot:102599570|K20826 RNA polymerase II-associated protein 1 | (RefSeq) transcriptional elongation regulator MINIYO	--	[S]	Function unknown	RPAP1-like, C-terminal;; RPAP1-like, N-terminal	--	S	Function unknown	PREDICTED: uncharacterized protein LOC102599570 [Solanum tuberosum]	--
gene:Sme2.5_05101.1_g00003	--	0.885641	155.5	0.054323	10	1.71696	301	14.7174	2652	9.93408	1755	20.511	3534	0.00391561	2.44589	up	--	--	--	--	--	--	--	Plant protein of unknown function;; Reverse transcriptase (RNA-dependent DNA polymerase);; gag-polypeptide of LTR copia-type;; zinc-binding in reverse transcriptase	Putative UPF0481 protein At3g02645 GN=At3g02645 OS=Arabidopsis thaliana (Mouse-ear cress) PE=3 SV=1	S	Function unknown	PREDICTED: putative UPF0481 protein At3g02645-like [Solanum tuberosum]	--
gene:Sme2.5_04839.1_g00004	--	3.05998	217	2.87088	208	3.24908	226	2.01588	154	2.03095	138	3.08183	223	0.000316116	-1.26986	down	[RTKL]	General function prediction only;; Signal transduction mechanisms;; Transcription;; Replication, recombination and repair	Biological Process: MAPK cascade (GO:0000165);; Molecular Function: nucleotide binding (GO:0000166);; Molecular Function: protein serine/threonine kinase activity (GO:0004674);; Biological Process: protein phosphorylation (GO:0006468);;	K08857|0|sot:102597551|K08857 NIMA (never in mitosis gene a)-related kinase 1/4/5 [EC:2.7.11.1] | (RefSeq) serine/threonine-protein kinase Nek2	--	[R]	General function prediction only	Protein kinase domain;; Protein tyrosine kinase	Serine/threonine-protein kinase Nek2 GN=OsJ_035350 OS=Oryza sativa subsp. japonica (Rice) PE=2 SV=1	T	Signal transduction mechanisms	PREDICTED: serine/threonine-protein kinase Nek2-like [Solanum tuberosum]	biological process: metabolic process (GO:0008152);; biological process: cellular process (GO:0009987);; biological process: signaling (GO:0023052);; biological process: single-organism process (GO:0044699);; biological process: response to stimulus (GO:0050896);; biological process: biological regulation (GO:0065007);; molecular function: binding (GO:0005488);; molecular function: catalytic acti…
Solanum_melongena_newGene_8381	--	0.082453	5.5	0.119634	8	0.045272	3	1.18825	54	0.540445	36	1.69692	97	0.00873801	1.99024	up	--	--	Molecular Function: structural constituent of ribosome (GO:0003735);; Biological Process: translation (GO:0006412);; Cellular Component: chloroplast envelope (GO:0009941);; Cellular Component: integral component of membrane (GO:0016021);; Biological Process: transmembrane transport (GO:0055085);;	--	--	[C]	Energy production and conversion	Mitochondrial carrier protein	Probable mitochondrial adenine nucleotide transporter BTL3 OS=Arabidopsis thaliana OX=3702 GN=At5g64970 PE=2 SV=1	S	Function unknown	PREDICTED: probable mitochondrial adenine nucleotide transporter BTL3 [Solanum tuberosum]	molecular function: structural molecule activity (GO:0005198);; biological process: metabolic process (GO:0008152);; biological process: cellular process (GO:0009987);; cellular component: cell (GO:0005623);; cellular component: organelle (GO:0043226);; cellular component: organelle part (GO:0044422);; cellular component: cell part (GO:0044464);; cellular component: membrane (GO:0016020);; cellul…
Solanum_melongena_newGene_926	--	18.8159	452.5	21.8702	532	15.7616	373	10.685	261	5.59626	134	9.75221	227	6.28144e-05	-1.96546	down	--	--	--	--	--	--	--	Cysteine-rich TM module stress tolerance	--	S	Function unknown	hypothetical protein CQW23_09028 [Capsicum baccatum]	--
gene:Sme2.5_00625.1_g00004	--	4.11379	275.5	0.434962	30	7.79261	521	49.6477	3415	41.5035	2798	164.248	10803	0.00124882	2.62079	up	[MG]	Cell wall/membrane/envelope biogenesis;; Carbohydrate transport and metabolism	Molecular Function: nucleotide binding (GO:0000166);; Cellular Component: endosome (GO:0005768);; Cellular Component: trans-Golgi network (GO:0005802);; Biological Process: carbohydrate metabolic process (GO:0005975);; Biological Process: tryptophan catabolic process (GO:0006569);; Biological Process: nucleotide-sugar metabolic process (GO:0009225);; Biological Process: indoleacetic acid biosynth…	K08679|0|sly:101247369|K08679 UDP-glucuronate 4-epimerase [EC:5.1.3.6] | (RefSeq) UDP-glucuronate 4-epimerase 6	Starch and sucrose metabolism (ko00500);; Amino sugar and nucleotide sugar metabolism (ko00520)	[M]	Cell wall/membrane/envelope biogenesis	NAD dependent epimerase/dehydratase family;; 3-beta hydroxysteroid dehydrogenase/isomerase family;; RmlD substrate binding domain;; Polysaccharide biosynthesis protein;; Male sterility protein	UDP-glucuronate 4-epimerase 6 GN=F14O13.1 OS=Arabidopsis thaliana (Mouse-ear cress) PE=1 SV=1	G	Carbohydrate transport and metabolism	PREDICTED: UDP-glucuronate 4-epimerase 6 [Solanum lycopersicum]	molecular function: binding (GO:0005488);; cellular component: cell (GO:0005623);; cellular component: organelle (GO:0043226);; cellular component: cell part (GO:0044464);; cellular component: organelle part (GO:0044422);; biological process: metabolic process (GO:0008152);; biological process: cellular process (GO:0009987);; biological process: single-organism process (GO:0044699);; biological p…
Solanum_melongena_newGene_5824	--	30.3788	2999	26.9694	2704	33.7883	3294	21.003	2109	23.3631	2299	22.0644	2118	0.00258502	-1.28569	down	[V]	Defense mechanisms	Cellular Component: cell (GO:0005623);; Biological Process: cellular ion homeostasis (GO:0006873);; Molecular Function: voltage-gated anion channel activity (GO:0008308);; Cellular Component: integral component of membrane (GO:0016021);; Biological Process: regulation of anion transmembrane transport (GO:1903959);;	--	--	--	--	Voltage-dependent anion channel	S-type anion channel SLAH3 OS=Arabidopsis thaliana OX=3702 GN=SLAH3 PE=1 SV=1	P	Inorganic ion transport and metabolism	PREDICTED: S-type anion channel SLAH2-like [Solanum tuberosum]	cellular component: cell (GO:0005623);; biological process: cellular process (GO:0009987);; biological process: single-organism process (GO:0044699);; biological process: biological regulation (GO:0065007);; biological process: localization (GO:0051179);; molecular function: transporter activity (GO:0005215);; cellular component: membrane (GO:0016020);; cellular component: membrane part (GO:00444…
gene:Sme2.5_00344.1_g00002	--	1.47327	80	1.56274	86	1.3838	74	0.437212	24	0.26262	15	0.454302	24	9.10313e-07	-2.64758	down	--	--	--	--	--	--	--	MuDR family transposase	--	S	Function unknown	PREDICTED: uncharacterized protein LOC102594799 [Solanum tuberosum]	--
gene:Sme2.5_00528.1_g00008	--	0.22522	16	0.192502	14	0.257939	18	1.12678	95	1.60693	130	1.5979	116	0.00470467	1.73444	up	[Q]	Secondary metabolites biosynthesis, transport and catabolism	Molecular Function: iron ion binding (GO:0005506);; Molecular Function: zinc ion binding (GO:0008270);; Molecular Function: electron carrier activity (GO:0009055);; Molecular Function: oxidoreductase activity, acting on paired donors, with incorporation or reduction of molecular oxygen (GO:0016705);; Molecular Function: heme binding (GO:0020037);; Biological Process: oxidation-reduction process (…	--	--	[Q]	Secondary metabolites biosynthesis, transport and catabolism	Cytochrome P450	Cytochrome P450 81E8 {ECO:0000303|PubMed:14617078} OS=Medicago truncatula (Barrel medic) PE=2 SV=1	Q	Secondary metabolites biosynthesis, transport and catabolism	PREDICTED: isoflavone 2&apos;-hydroxylase-like [Solanum tuberosum]	molecular function: binding (GO:0005488);; molecular function: electron carrier activity (GO:0009055);; biological process: metabolic process (GO:0008152);; biological process: single-organism process (GO:0044699);; molecular function: catalytic activity (GO:0003824)
gene:Sme2.5_09149.1_g00006	--	0.210953	8.5	0.08915	5	0.332756	12	2.5478	90	0.964878	43	3.77982	143	0.00248261	2.08114	up	[IQR]	Lipid transport and metabolism;; Secondary metabolites biosynthesis, transport and catabolism;; General function prediction only	Biological Process: defense response (GO:0006952);; Molecular Function: (+)-neomenthol dehydrogenase activity (GO:0047501);; Biological Process: oxidation-reduction process (GO:0055114);; Cellular Component: cell periphery (GO:0071944);;	K15095|1.90884e-42|sot:102606373|K15095 (+)-neomenthol dehydrogenase [EC:1.1.1.208] | (RefSeq) (+)-neomenthol dehydrogenase-like	Monoterpenoid biosynthesis (ko00902)	[Q]	Secondary metabolites biosynthesis, transport and catabolism	short chain dehydrogenase	(+)-neomenthol dehydrogenase GN=MNR1 OS=Capsicum annuum (Bell pepper) PE=1 SV=1	IQ	Lipid transport and metabolism;; Secondary metabolites biosynthesis, transport and catabolism	PREDICTED: (+)-neomenthol dehydrogenase isoform X2 [Solanum lycopersicum]	biological process: response to stimulus (GO:0050896);; biological process: metabolic process (GO:0008152);; biological process: single-organism process (GO:0044699);; molecular function: catalytic activity (GO:0003824);; cellular component: cell (GO:0005623);; cellular component: cell part (GO:0044464)
gene:Sme2.5_00033.1_g00006	--	0.114975	9.5	0.034759	3	0.195191	16	0.94251	80	1.13854	59	1.44488	117	0.0077768	1.90417	up	--	--	Molecular Function: metal ion binding (GO:0046872);;	K11968|0|sot:102598785|K11968 ariadne-1 [EC:2.3.2.27] | (RefSeq) probable E3 ubiquitin-protein ligase ARI2	--	[O]	Posttranslational modification, protein turnover, chaperones	IBR domain;; Zinc finger, C3HC4 type (RING finger)	Probable E3 ubiquitin-protein ligase ARI1 GN=ARI1 OS=Arabidopsis thaliana (Mouse-ear cress) PE=2 SV=1	O	Posttranslational modification, protein turnover, chaperones	PREDICTED: probable E3 ubiquitin-protein ligase ARI2-like [Solanum tuberosum]	molecular function: binding (GO:0005488)
gene:Sme2.5_02409.1_g00002	--	16.4412	1612.5	15.3014	1531	17.5809	1694	14.785	1314	15.4236	1347	17.8561	1506	0.00388505	-1.09464	down	--	--	Molecular Function: chromatin binding (GO:0003682);; Biological Process: single-organism cellular process (GO:0044763);;	K12655|0|sly:101264788|K12655 OTU domain-containing protein 5 [EC:3.4.19.12] | (RefSeq) OTU domain-containing protein 5-B	--	[TO]	Signal transduction mechanisms;; Posttranslational modification, protein turnover, chaperones	OTU-like cysteine protease	--	OT	Posttranslational modification, protein turnover, chaperones;; Signal transduction mechanisms	PREDICTED: OTU domain-containing protein 5-B-like [Solanum lycopersicum]	molecular function: binding (GO:0005488);; biological process: cellular process (GO:0009987);; biological process: single-organism process (GO:0044699)
gene:Sme2.5_01362.1_g00008	--	4.65289	309.5	4.02845	275	5.27733	344	2.74916	224	2.67361	183	6.01281	409	0.000871206	-1.16002	down	--	--	--	--	--	--	--	--	Putative B3 domain-containing protein At3g28852 GN=At3g28852 OS=Arabidopsis thaliana (Mouse-ear cress) PE=3 SV=1	K	Transcription	PREDICTED: B3 domain-containing protein At2g33720-like [Solanum tuberosum]	--
gene:Sme2.5_16526.1_g00002	--	0.069462	2.5	0.039484	2	0.09944	3	2.55058	55	0.88896	21	3.26871	72	0.00264528	2.48535	up	--	--	Cellular Component: vacuole (GO:0005773);;	K14503|1.56667e-48|sly:101260897|K14503 brassinosteroid resistant 1/2 | (RefSeq) BES1/BZR1 homolog protein 2-like	Plant hormone signal transduction (ko04075)	--	--	Plant protein of unknown function (DUF822)	BES1/BZR1 homolog protein 2 GN=BEH2 OS=Arabidopsis thaliana (Mouse-ear cress) PE=1 SV=1	K	Transcription	PREDICTED: BES1/BZR1 homolog protein 2-like [Nicotiana sylvestris]	cellular component: cell (GO:0005623);; cellular component: organelle (GO:0043226);; cellular component: cell part (GO:0044464)
gene:Sme2.5_15054.1_g00001	--	0.285753	36	0.18633	24	0.385177	48	1.91156	243	1.39184	174	2.73945	333	0.000134956	1.73498	up	--	--	Molecular Function: binding (GO:0005488);;	--	--	[R]	General function prediction only	Reverse transcriptase (RNA-dependent DNA polymerase)	Endonuclease OS=Nicotiana tabacum (Common tobacco) PE=2 SV=1	R	General function prediction only	hypothetical protein VITISV_027195 [Vitis vinifera]	molecular function: binding (GO:0005488)
gene:Sme2.5_05711.1_g00001	--	493.998	16576	468.617	15954	519.38	17198	414.869	14145	421.078	14071	531.989	17344	0.00280775	-1.03055	down	[J]	Translation, ribosomal structure and biogenesis	Molecular Function: translation elongation factor activity (GO:0003746);; Biological Process: translational elongation (GO:0006414);; Cellular Component: chloroplast stroma (GO:0009570);; Biological Process: embryo development ending in seed dormancy (GO:0009793);; Biological Process: iron-sulfur cluster assembly (GO:0016226);; Biological Process: peptide biosynthetic process (GO:0043043);; Biolo…	K02356|3.46983e-138|sot:102594735|K02356 elongation factor P | (RefSeq) elongation factor P	--	--	--	Elongation factor P (EF-P) KOW-like domain;; Elongation factor P, C-terminal;; Elongation factor P (EF-P) OB domain	--	S	Function unknown	PREDICTED: uncharacterized protein LOC102594735 [Solanum tuberosum]	biological process: metabolic process (GO:0008152);; biological process: cellular process (GO:0009987);; molecular function: binding (GO:0005488);; cellular component: cell (GO:0005623);; cellular component: organelle (GO:0043226);; cellular component: organelle part (GO:0044422);; cellular component: cell part (GO:0044464);; biological process: reproduction (GO:0000003);; biological process: rep…
gene:Sme2.5_28096.1_g00001	--	222.66	1822.5	402.639	3304	42.6815	341	27.6516	228	24.0508	194	27.4491	216	1.09018e-05	-3.34678	down	--	--	--	--	--	--	--	--	--	--	--	PREDICTED: uncharacterized protein LOC104649734 [Solanum lycopersicum]	--
gene:Sme2.5_02228.1_g00011	--	1.95589	107.5	1.68773	94	2.22404	121	1.62307	91	0.840518	46	1.42775	76	0.00715821	-1.42228	down	[C]	Energy production and conversion	Molecular Function: L-lactate dehydrogenase activity (GO:0004459);; Cellular Component: cytoplasm (GO:0005737);; Biological Process: glycolytic process (GO:0006096);; Biological Process: cellular carbohydrate metabolic process (GO:0044262);; Biological Process: oxidation-reduction process (GO:0055114);;	K00016|0|sot:102604318|K00016 L-lactate dehydrogenase [EC:1.1.1.27] | (RefSeq) L-lactate dehydrogenase B	Glycolysis / Gluconeogenesis (ko00010);; Cysteine and methionine metabolism (ko00270);; Pyruvate metabolism (ko00620);; Propanoate metabolism (ko00640)	[C]	Energy production and conversion	lactate/malate dehydrogenase, NAD binding domain;; lactate/malate dehydrogenase, alpha/beta C-terminal domain	L-lactate dehydrogenase B (Fragment) OS=Hordeum vulgare (Barley) PE=1 SV=1	C	Energy production and conversion	PREDICTED: L-lactate dehydrogenase A-like [Solanum tuberosum]	biological process: metabolic process (GO:0008152);; biological process: single-organism process (GO:0044699);; molecular function: catalytic activity (GO:0003824);; cellular component: cell (GO:0005623);; cellular component: cell part (GO:0044464);; biological process: cellular process (GO:0009987)
gene:Sme2.5_00696.1_g00001	--	0	0	0	0	0	0	6.08478	307	4.96377	227	8.54211	373	2.32059e-18	6.23702	up	--	--	--	--	--	--	--	--	--	--	--	PREDICTED: uncharacterized protein LOC104649125 [Solanum lycopersicum]	--
gene:Sme2.5_14066.1_g00001	--	0.954953	86	0.809529	64	1.10038	108	5.76158	550	3.34768	341	10.1116	1003	4.95331e-05	1.75557	up	--	--	--	K15363|1.62763e-91|sot:102600013|K15363 fanconi-associated nuclease 1 [EC:3.1.21.- 3.1.4.1] | (RefSeq) fanconi-associated nuclease 1 homolog	--	[S]	Function unknown	VRR-NUC domain;; Cofilin/tropomyosin-type actin-binding protein	Fanconi-associated nuclease 1 homolog OS=Oryza sativa subsp. japonica (Rice) PE=3 SV=1	S	Function unknown	PREDICTED: fanconi-associated nuclease 1 homolog isoform X5 [Nicotiana tomentosiformis]	--
gene:Sme2.5_05438.1_g00006	--	1.4038	53	0.416574	18	2.39102	88	9.74261	364	9.49811	338	23.2616	822	0.00111882	2.04133	up	--	--	--	--	--	--	--	--	--	S	Function unknown	PREDICTED: uncharacterized protein LOC101267957 [Solanum lycopersicum]	--
gene:Sme2.5_06091.1_g00004	--	0.116167	5.5	0	0	0.232333	11	2.43224	95	2.35171	91	5.11325	190	0.000247475	2.83484	up	--	--	--	--	--	--	--	--	--	S	Function unknown	PREDICTED: uncharacterized protein LOC102595822 [Solanum tuberosum]	--
gene:Sme2.5_01117.1_g00002	--	1.4181	88.5	1.04017	66	1.79603	111	6.45107	406	5.07131	308	10.633	632	0.000582467	1.313	up	[R]	General function prediction only	Cellular Component: plasma membrane (GO:0005886);; Biological Process: nitrogen compound metabolic process (GO:0006807);; Molecular Function: cyanoalanine nitrilase activity (GO:0047427);;	K13035|0|sot:102595618|K13035 beta-cyano-L-alanine hydratase/nitrilase [EC:3.5.5.4 4.2.1.65] | (RefSeq) bifunctional nitrilase/nitrile hydratase NIT4B	Cyanoamino acid metabolism (ko00460)	[E]	Amino acid transport and metabolism	Carbon-nitrogen hydrolase	Bifunctional nitrilase/nitrile hydratase NIT4A GN=NIT4A OS=Nicotiana tabacum (Common tobacco) PE=2 SV=1	E	Amino acid transport and metabolism	PREDICTED: bifunctional nitrilase/nitrile hydratase NIT4B-like [Solanum tuberosum]	cellular component: cell (GO:0005623);; cellular component: membrane (GO:0016020);; cellular component: cell part (GO:0044464);; biological process: metabolic process (GO:0008152);; molecular function: catalytic activity (GO:0003824)
gene:Sme2.5_03720.1_g00003	--	0.421669	30	0.333401	24	0.509936	36	7.6449	548	6.73069	473	25.7448	1763	1.81857e-12	3.52464	up	--	--	Molecular Function: aspartic-type endopeptidase activity (GO:0004190);; Biological Process: proteolysis (GO:0006508);;	--	--	[O]	Posttranslational modification, protein turnover, chaperones	Xylanase inhibitor C-terminal;; Xylanase inhibitor N-terminal	Basic 7S globulin 2 low kDa subunit (Precursor) OS=Glycine max (Soybean) PE=1 SV=1	O	Posttranslational modification, protein turnover, chaperones	xyloglucan specific endoglucanase inhibitor [Solanum melongena]	biological process: metabolic process (GO:0008152);; molecular function: catalytic activity (GO:0003824)
gene:Sme2.5_00268.1_g00001	--	1.65851	47	1.43777	40	1.87925	54	7.72668	220	5.09047	142	14.7917	399	0.00506375	1.32008	up	--	--	--	--	--	--	--	--	--	--	--	--	--
gene:Sme2.5_07798.1_g00004	--	1.6072	140	1.16942	104	2.04499	176	7.32901	650	7.81539	680	14.2515	1060	2.19838e-05	1.50722	up	[IQR]	Lipid transport and metabolism;; Secondary metabolites biosynthesis, transport and catabolism;; General function prediction only	Molecular Function: oxidoreductase activity (GO:0016491);; Biological Process: cellular catabolic process (GO:0044248);; Biological Process: oxidation-reduction process (GO:0055114);; Biological Process: organic substance catabolic process (GO:1901575);;	K13606|0|sot:102601206|K13606 chlorophyll(ide) b reductase [EC:1.1.1.294] | (RefSeq) probable chlorophyll(ide) b reductase NYC1, chloroplastic	Porphyrin and chlorophyll metabolism (ko00860)	[R]	General function prediction only	short chain dehydrogenase;; Enoyl-(Acyl carrier protein) reductase;; KR domain	Probable chlorophyll(ide) b reductase NYC1, chloroplastic (Precursor) OS=Oryza sativa subsp. japonica (Rice) PE=1 SV=1	Q	Secondary metabolites biosynthesis, transport and catabolism	PREDICTED: probable chlorophyll(ide) b reductase NYC1, chloroplastic [Nicotiana tomentosiformis]	molecular function: catalytic activity (GO:0003824);; biological process: metabolic process (GO:0008152);; biological process: cellular process (GO:0009987);; biological process: single-organism process (GO:0044699)
gene:Sme2.5_12623.1_g00002	--	3.09701	128	1.84863	96	4.34539	160	7.7442	411	8.19352	450	13.1997	732	0.00672389	1.05417	up	--	--	Biological Process: protein targeting to mitochondrion (GO:0006626);;	--	--	[S]	Function unknown	Domain of unknown function (DUF383);; Domain of unknown function (DUF384)	--	S	Function unknown	PREDICTED: protein HGH1 homolog [Solanum lycopersicum]	biological process: localization (GO:0051179)
gene:Sme2.5_00766.1_g00001	--	1.06445	69	0.794458	55	1.33443	83	6.12583	395	4.74775	283	10.0567	600	2.39596e-05	1.57685	up	[O]	Posttranslational modification, protein turnover, chaperones	--	K12176|0|sly:101258618|K12176 COP9 signalosome complex subunit 2 | (RefSeq) COP9 signalosome complex subunit 2	--	[OT]	Posttranslational modification, protein turnover, chaperones;; Signal transduction mechanisms	PCI domain;; COP9 signalosome, subunit CSN8	COP9 signalosome complex subunit 2 GN=T20P8.4 OS=Arabidopsis thaliana (Mouse-ear cress) PE=1 SV=1	OT	Posttranslational modification, protein turnover, chaperones;; Signal transduction mechanisms	PREDICTED: COP9 signalosome complex subunit 2 [Nicotiana tomentosiformis]	--
gene:Sme2.5_16525.1_g00001	--	0.189152	10.5	0.290571	16	0.087733	5	10.1806	541	13.1668	686	9.50984	483	1.2101e-11	4.15516	up	[Q]	Secondary metabolites biosynthesis, transport and catabolism	Molecular Function: monooxygenase activity (GO:0004497);; Molecular Function: iron ion binding (GO:0005506);; Molecular Function: electron carrier activity (GO:0009055);; Molecular Function: oxidoreductase activity, acting on paired donors, with incorporation or reduction of molecular oxygen (GO:0016705);; Molecular Function: heme binding (GO:0020037);; Biological Process: oxidation-reduction pro…	--	--	[QI]	Secondary metabolites biosynthesis, transport and catabolism;; Lipid transport and metabolism	Cytochrome P450	11-oxo-beta-amyrin 30-oxidase GN=CYP72A154 OS=Glycyrrhiza uralensis (Chinese licorice) PE=1 SV=1	Q	Secondary metabolites biosynthesis, transport and catabolism	unnamed protein product [Vitis vinifera]	biological process: metabolic process (GO:0008152);; biological process: single-organism process (GO:0044699);; molecular function: catalytic activity (GO:0003824);; molecular function: binding (GO:0005488);; molecular function: electron carrier activity (GO:0009055)
gene:Sme2.5_03916.1_g00006	--	0.0526695	3	0.105339	6	0	0	7.30806	336	5.49385	250	5.6874	260	2.98381e-11	4.49456	up	--	--	--	--	--	--	--	--	--	R	General function prediction only	MuDR family transposase containing protein [Solanum demissum]	--
gene:Sme2.5_01077.1_g00019	--	0.0813115	7	0.078437	7	0.084186	7	0.711217	61	0.828019	70	2.15989	169	0.000227207	2.40686	up	--	--	Cellular Component: Golgi apparatus (GO:0005794);; Biological Process: acetyl-CoA metabolic process (GO:0006084);; Molecular Function: acetylglucosaminyltransferase activity (GO:0008375);; Cellular Component: membrane (GO:0016020);; Biological Process: sterol biosynthetic process (GO:0016126);; Biological Process: brassinosteroid biosynthetic process (GO:0016132);;	K20891|0|sot:102582773|K20891 beta-glucuronosyltransferase [EC:2.4.1.-] | (RefSeq) beta-glucuronosyltransferase GlcAT14B-like	--	[G]	Carbohydrate transport and metabolism	Core-2/I-Branching enzyme	--	G	Carbohydrate transport and metabolism	PREDICTED: xylosyltransferase 1-like [Solanum tuberosum]	cellular component: cell (GO:0005623);; cellular component: organelle (GO:0043226);; cellular component: cell part (GO:0044464);; biological process: metabolic process (GO:0008152);; biological process: cellular process (GO:0009987);; molecular function: catalytic activity (GO:0003824);; cellular component: membrane (GO:0016020);; biological process: single-organism process (GO:0044699);; biologi…
gene:Sme2.5_00061.1_g00004	--	1.02426	56	0.911122	51	1.13741	61	0.341226	19	0.114465	7	0.279958	15	3.70987e-05	-2.6232	down	--	--	Molecular Function: DNA binding (GO:0003677);; Molecular Function: RNA binding (GO:0003723);; Biological Process: RNA metabolic process (GO:0016070);;	K17583|0|sot:102579530|K17583 nucleolar MIF4G domain-containing protein 1 | (RefSeq) nucleolar MIF4G domain-containing protein 1	--	[T]	Signal transduction mechanisms	MA3 domain	--	T	Signal transduction mechanisms	PREDICTED: nucleolar MIF4G domain-containing protein 1-like [Solanum tuberosum]	molecular function: binding (GO:0005488);; biological process: metabolic process (GO:0008152);; biological process: cellular process (GO:0009987)
gene:Sme2.5_02140.1_g00010	--	1.81641	46.5	0.691628	18	2.94119	75	14.9042	388	9.50821	243	24.0595	599	0.000923812	1.97418	up	--	--	--	--	--	--	--	Pollen proteins Ole e I like	--	R	General function prediction only	PREDICTED: uncharacterized protein LOC101259813 [Solanum lycopersicum]	--
gene:Sme2.5_10930.1_g00001	--	0.208843	15	0.132768	10	0.284919	20	2.27117	161	1.32279	92	5.02098	340	4.77764e-05	2.38823	up	[RTKL]	General function prediction only;; Signal transduction mechanisms;; Transcription;; Replication, recombination and repair	Molecular Function: calmodulin-dependent protein kinase activity (GO:0004683);; Molecular Function: calcium ion binding (GO:0005509);; Molecular Function: ATP binding (GO:0005524);; Biological Process: protein phosphorylation (GO:0006468);; Biological Process: abscisic acid-activated signaling pathway (GO:0009738);;	K13412|0|sot:102598810|K13412 calcium-dependent protein kinase [EC:2.7.11.1] | (RefSeq) calcium-dependent protein kinase SK5-like	Plant-pathogen interaction (ko04626)	[T]	Signal transduction mechanisms	Protein kinase domain;; EF hand;; Protein tyrosine kinase;; EF-hand domain pair;; EF-hand domain;; EF hand;; EF-hand domain pair;; Cytoskeletal-regulatory complex EF hand	Calcium-dependent protein kinase SK5 OS=Glycine max (Soybean) PE=1 SV=1	T	Signal transduction mechanisms	PREDICTED: calcium-dependent protein kinase SK5-like [Solanum tuberosum]	biological process: metabolic process (GO:0008152);; biological process: cellular process (GO:0009987);; molecular function: catalytic activity (GO:0003824);; molecular function: binding (GO:0005488);; biological process: signaling (GO:0023052);; biological process: single-organism process (GO:0044699);; biological process: response to stimulus (GO:0050896);; biological process: biological regula…
gene:Sme2.5_00827.1_g00007	--	0.126088	8.5	0	0	0.252177	17	1.79695	119	2.34007	152	7.59299	479	0.000635237	2.87462	up	[G]	Carbohydrate transport and metabolism	Molecular Function: pectate lyase activity (GO:0030570);;	K01728|0|sot:102603970|K01728 pectate lyase [EC:4.2.2.2] | (RefSeq) probable pectate lyase 8	Pentose and glucuronate interconversions (ko00040)	--	--	Pectate lyase;; Right handed beta helix region	Probable pectate lyase 8 (Precursor) GN=At3g07010 OS=Arabidopsis thaliana (Mouse-ear cress) PE=2 SV=1	R	General function prediction only	PREDICTED: probable pectate lyase 10-like [Solanum tuberosum]	molecular function: catalytic activity (GO:0003824)
gene:Sme2.5_00003.1_g00049	--	22.4884	2984.5	22.1641	2982	22.8127	2987	17.6064	2356	16.7888	2219	21.7485	2804	0.000705092	-1.1839	down	[R]	General function prediction only	Molecular Function: ARF guanyl-nucleotide exchange factor activity (GO:0005086);; Cellular Component: nucleus (GO:0005634);; Cellular Component: cytosol (GO:0005829);; Biological Process: megagametogenesis (GO:0009561);; Biological Process: regulation of ARF protein signal transduction (GO:0032012);;	K18442|0|sot:102582128|K18442 brefeldin A-inhibited guanine nucleotide-exchange protein | (RefSeq) brefeldin A-inhibited guanine nucleotide-exchange protein 2-like	Endocytosis (ko04144)	[U]	Intracellular trafficking, secretion, and vesicular transport	Domain of unknown function (DUF1981)	Brefeldin A-inhibited guanine nucleotide-exchange protein 2 GN=BIG2 OS=Arabidopsis thaliana (Mouse-ear cress) PE=2 SV=1	U	Intracellular trafficking, secretion, and vesicular transport	PREDICTED: brefeldin A-inhibited guanine nucleotide-exchange protein 2-like [Solanum tuberosum]	biological process: biological regulation (GO:0065007);; molecular function: molecular function regulator (GO:0098772);; cellular component: cell (GO:0005623);; cellular component: organelle (GO:0043226);; cellular component: cell part (GO:0044464);; biological process: multicellular organismal process (GO:0032501);; biological process: single-organism process (GO:0044699)
gene:Sme2.5_00931.1_g00008	--	6.86346	369.5	4.73904	260	8.98788	479	27.6609	1516	18.2728	982	65.4297	3429	0.00725026	1.28948	up	[G]	Carbohydrate transport and metabolism	Molecular Function: transporter activity (GO:0005215);; Biological Process: transport (GO:0006810);; Cellular Component: integral component of membrane (GO:0016021);;	K09872|0|sot:102590714|K09872 aquaporin PIP | (RefSeq) aquaporin PIP2-7-like	--	[G]	Carbohydrate transport and metabolism	Major intrinsic protein	Aquaporin PIP2-7, N-terminally processed GN=M4E13.150 OS=Arabidopsis thaliana (Mouse-ear cress) PE=1 SV=2	G	Carbohydrate transport and metabolism	plasmamembrane intrinsic protein 2;9 [Solanum lycopersicum]	molecular function: transporter activity (GO:0005215);; biological process: localization (GO:0051179);; cellular component: membrane (GO:0016020);; cellular component: membrane part (GO:0044425)
gene:Sme2.5_06711.1_g00003	--	12.2581	647.5	12.2007	638	12.3155	657	9.26231	518	10.8842	577	12.1887	630	0.0097083	-1.05223	down	--	--	--	--	--	--	--	F-box-like;; F-box domain	F-box protein At5g52880 GN=At5g52880 OS=Arabidopsis thaliana (Mouse-ear cress) PE=2 SV=1	R	General function prediction only	PREDICTED: F-box protein At5g52880-like [Solanum tuberosum]	--
gene:Sme2.5_02721.1_g00005	--	4.60575	540.5	3.82368	465	5.38782	616	18.5146	2203	12.5358	1455	25.92	3062	0.00128436	1.03649	up	[R]	General function prediction only	Molecular Function: iron ion binding (GO:0005506);; Molecular Function: electron carrier activity (GO:0009055);; Molecular Function: nitrate reductase (NADH) activity (GO:0009703);; Molecular Function: heme binding (GO:0020037);; Molecular Function: molybdenum ion binding (GO:0030151);; Biological Process: nitrate assimilation (GO:0042128);; Molecular Function: molybdopterin cofactor binding (GO:…	K10534|0|sly:100736473|K10534 nitrate reductase (NAD(P)H) [EC:1.7.1.1 1.7.1.2 1.7.1.3] | (RefSeq) NR, NIA; nitrate reductase	Nitrogen metabolism (ko00910)	[C]	Energy production and conversion	Mo-co oxidoreductase dimerisation domain;; Oxidoreductase molybdopterin binding domain;; Oxidoreductase NAD-binding domain;; Oxidoreductase FAD-binding domain;; Cytochrome b5-like Heme/Steroid binding domain	Nitrate reductase [NADH] GN=NIA OS=Solanum lycopersicum (Tomato) PE=3 SV=1	C	Energy production and conversion	RecName: Full=Nitrate reductase [NADH]; Short=NR [Solanum lycopersicum]	molecular function: binding (GO:0005488);; molecular function: electron carrier activity (GO:0009055);; biological process: metabolic process (GO:0008152);; biological process: single-organism process (GO:0044699);; molecular function: catalytic activity (GO:0003824);; biological process: cellular process (GO:0009987)
gene:Sme2.5_07626.1_g00004	--	1.51654	228.5	0.226422	36	2.80665	421	20.6079	3175	16.9518	2566	62.8852	9286	0.000196911	2.80694	up	[M]	Cell wall/membrane/envelope biogenesis	Molecular Function: zinc ion binding (GO:0008270);; Cellular Component: integral component of membrane (GO:0016021);; Molecular Function: cellulose synthase (UDP-forming) activity (GO:0016760);; Biological Process: cellulose biosynthetic process (GO:0030244);;	K10999|0|sot:102577812|K10999 cellulose synthase A [EC:2.4.1.12] | (RefSeq) STCESA1; cellulose synthase A catalytic subunit 2 [UDP-forming]	--	--	--	Cellulose synthase;; Zinc-binding RING-finger;; Glycosyltransferase like family 2;; Glycosyl transferase family group 2	Cellulose synthase A catalytic subunit 6 [UDP-forming] GN=MVP7.7 OS=Arabidopsis thaliana (Mouse-ear cress) PE=1 SV=2	O	Posttranslational modification, protein turnover, chaperones	PREDICTED: cellulose synthase A catalytic subunit 2 [UDP-forming] [Solanum tuberosum]	molecular function: binding (GO:0005488);; cellular component: membrane (GO:0016020);; cellular component: membrane part (GO:0044425);; molecular function: catalytic activity (GO:0003824);; biological process: metabolic process (GO:0008152);; biological process: cellular process (GO:0009987);; biological process: single-organism process (GO:0044699)
gene:Sme2.5_00110.1_g00019	--	2.18165	148.5	2.52173	145	1.84158	152	15.165	939	10.1362	614	19.0652	1268	2.52086e-06	1.60815	up	[MJ]	Cell wall/membrane/envelope biogenesis;; Translation, ribosomal structure and biogenesis	Molecular Function: mannose-1-phosphate guanylyltransferase activity (GO:0004475);; Cellular Component: peroxisome (GO:0005777);; Biological Process: biosynthetic process (GO:0009058);; Biological Process: response to cadmium ion (GO:0046686);;	K00966|0|sly:101258640|K00966 mannose-1-phosphate guanylyltransferase [EC:2.7.7.13] | (RefSeq) mannose-1-phosphate guanyltransferase alpha	Fructose and mannose metabolism (ko00051);; Amino sugar and nucleotide sugar metabolism (ko00520)	[GMO]	Carbohydrate transport and metabolism;; Cell wall/membrane/envelope biogenesis;; Posttranslational modification, protein turnover, chaperones	Nucleotidyl transferase;; Bacterial transferase hexapeptide (six repeats)	Probable mannose-1-phosphate guanylyltransferase 2 OS=Oryza sativa subsp. japonica (Rice) PE=2 SV=1	M	Cell wall/membrane/envelope biogenesis	PREDICTED: mannose-1-phosphate guanyltransferase alpha [Solanum lycopersicum]	molecular function: catalytic activity (GO:0003824);; cellular component: cell (GO:0005623);; cellular component: organelle (GO:0043226);; cellular component: cell part (GO:0044464);; biological process: metabolic process (GO:0008152);; biological process: response to stimulus (GO:0050896)
gene:Sme2.5_01441.1_g00008	--	1.0269	74	1.1066	76	0.947205	72	4.60755	350	3.18504	241	6.76841	501	0.00214527	1.23495	up	[T]	Signal transduction mechanisms	Molecular Function: protein serine/threonine phosphatase activity (GO:0004722);; Cellular Component: plasma membrane (GO:0005886);; Biological Process: protein dephosphorylation (GO:0006470);; Biological Process: response to abscisic acid (GO:0009737);; Molecular Function: metal ion binding (GO:0046872);;	K17499|1.35467e-180|sot:102583328|K17499 protein phosphatase 1G [EC:3.1.3.16] | (RefSeq) probable protein phosphatase 2C 60	--	[T]	Signal transduction mechanisms	Protein phosphatase 2C;; Stage II sporulation protein E (SpoIIE)	Probable protein phosphatase 2C 11 OS=Oryza sativa subsp. japonica (Rice) PE=2 SV=1	T	Signal transduction mechanisms	PREDICTED: probable protein phosphatase 2C 60-like [Solanum tuberosum]	biological process: metabolic process (GO:0008152);; biological process: cellular process (GO:0009987);; molecular function: catalytic activity (GO:0003824);; cellular component: cell (GO:0005623);; cellular component: membrane (GO:0016020);; cellular component: cell part (GO:0044464);; biological process: response to stimulus (GO:0050896);; molecular function: binding (GO:0005488)
gene:Sme2.5_00714.1_g00005	--	0.518769	37.5	0.423487	31	0.614052	44	2.45575	176	2.24873	160	5.06353	349	0.000649589	1.51254	up	--	--	Molecular Function: DNA binding (GO:0003677);; Molecular Function: RNA binding (GO:0003723);; Molecular Function: RNA-directed DNA polymerase activity (GO:0003964);; Biological Process: RNA-dependent DNA biosynthetic process (GO:0006278);;	--	--	[L]	Replication, recombination and repair	--	Zinc finger BED domain-containing protein DAYSLEEPER GN=HAT OS=Arabidopsis thaliana (Mouse-ear cress) PE=1 SV=1	L	Replication, recombination and repair	Putative methyltransferase family protein [Solanum demissum]	molecular function: binding (GO:0005488);; biological process: metabolic process (GO:0008152);; biological process: cellular process (GO:0009987);; molecular function: catalytic activity (GO:0003824)
gene:Sme2.5_04675.1_g00004	--	12.2801	415	8.69397	300	15.8662	530	7.70857	276	7.02875	255	10.5607	377	0.000344821	-1.33079	down	--	--	--	--	--	--	--	--	--	S	Function unknown	PREDICTED: uncharacterized protein LOC102584628 [Solanum tuberosum]	--
gene:Sme2.5_02368.1_g00006	--	0.840122	71	0.769984	66	0.91026	76	5.12227	437	2.84782	238	6.32559	516	0.00096609	1.42134	up	--	--	Molecular Function: transporter activity (GO:0005215);; Biological Process: oligopeptide transport (GO:0006857);; Cellular Component: integral component of membrane (GO:0016021);;	K14638|0|sly:101249671|K14638 solute carrier family 15 (peptide/histidine transporter), member 3/4 | (RefSeq) NIT1; protein NRT1/ PTR FAMILY 6.3-like	--	[E]	Amino acid transport and metabolism	POT family	Protein NRT1/ PTR FAMILY 6.3 OS=Arabidopsis thaliana (Mouse-ear cress) PE=1 SV=1	P	Inorganic ion transport and metabolism	PREDICTED: protein NRT1/ PTR FAMILY 6.3-like [Solanum lycopersicum]	molecular function: transporter activity (GO:0005215);; biological process: localization (GO:0051179);; cellular component: membrane (GO:0016020);; cellular component: membrane part (GO:0044425)
gene:Sme2.5_01762.1_g00010	--	1.33821	62	0.282538	15	2.39387	109	7.82025	367	8.96923	385	19.3121	811	0.00894502	1.84293	up	[E]	Amino acid transport and metabolism	Biological Process: response to hypoxia (GO:0001666);; Molecular Function: iron ion binding (GO:0005506);; Cellular Component: cell wall (GO:0005618);; Cellular Component: cytosol (GO:0005829);; Cellular Component: plasma membrane (GO:0005886);; Biological Process: regulation of transcription, DNA-templated (GO:0006355);; Biological Process: regulation of nitrogen utilization (GO:0006808);; Cellu…	--	--	--	--	Nitrogen regulatory protein P-II	Nitrogen regulatory protein P-II homolog (Precursor) GN=T7B11.16 OS=Arabidopsis thaliana (Mouse-ear cress) PE=1 SV=1	K	Transcription	PII-like protein [Solanum lycopersicum]	biological process: response to stimulus (GO:0050896);; molecular function: binding (GO:0005488);; cellular component: cell (GO:0005623);; cellular component: cell part (GO:0044464);; cellular component: membrane (GO:0016020);; biological process: biological regulation (GO:0065007);; cellular component: cell junction (GO:0030054);; biological process: cellular process (GO:0009987);; biological pr…
gene:Sme2.5_04141.1_g00001	--	1.12709	37.5	1.27458	37	0.979602	38	4.21544	193	3.97092	177	5.55205	244	0.00164306	1.41402	up	--	--	--	K15436|5.46853e-106|sly:101256535|K15436 transportin-3 | (RefSeq) transportin MOS14	--	[YU]	Nuclear structure;; Intracellular trafficking, secretion, and vesicular transport	Exportin 1-like protein	--	U	Intracellular trafficking, secretion, and vesicular transport	PREDICTED: uncharacterized protein LOC104106030 isoform X4 [Nicotiana tomentosiformis]	--
gene:Sme2.5_04745.1_g00004	--	0.14043	8.5	0.03537	3	0.245491	14	1.28879	74	1.1184	63	4.08954	223	0.00156132	2.31346	up	--	--	--	--	--	--	--	--	--	S	Function unknown	PREDICTED: uncharacterized protein LOC102599847 [Solanum tuberosum]	--
gene:Sme2.5_01943.1_g00020	--	0.0556065	5.5	0.048701	5	0.062512	6	0.791759	66	0.347302	34	0.850974	77	0.00456161	2.04859	up	[R]	General function prediction only	--	--	--	[ODR]	Posttranslational modification, protein turnover, chaperones;; Cell cycle control, cell division, chromosome partitioning;; General function prediction only	TPR repeat;; PB1 domain;; Tetratricopeptide repeat;; Tetratricopeptide repeat	TPR repeat-containing thioredoxin TTL4 GN=TTL4 OS=Arabidopsis thaliana (Mouse-ear cress) PE=2 SV=1	DO	Cell cycle control, cell division, chromosome partitioning;; Posttranslational modification, protein turnover, chaperones	PREDICTED: uncharacterized protein LOC102599124 [Solanum tuberosum]	--
gene:Sme2.5_03157.1_g00002	--	0.233287	25.5	0.173687	19	0.292887	32	1.66141	182	1.47131	158	2.73356	287	1.03327e-05	1.94905	up	--	--	Molecular Function: protein serine/threonine kinase activity (GO:0004674);; Molecular Function: ATP binding (GO:0005524);; Biological Process: protein phosphorylation (GO:0006468);; Molecular Function: zinc ion binding (GO:0008270);;	--	--	--	--	von Willebrand factor type A domain;; VWA / Hh protein intein-like;; von Willebrand factor type A domain;; von Willebrand factor type A domain;; VWA domain containing CoxE-like protein;; Ring finger domain;; Zinc finger, C3HC4 type (RING finger);; Anaphase-promoting complex subunit 11 RING-H2 finger	--	O	Posttranslational modification, protein turnover, chaperones	PREDICTED: uncharacterized protein LOC102582573 [Solanum tuberosum]	biological process: metabolic process (GO:0008152);; biological process: cellular process (GO:0009987);; molecular function: catalytic activity (GO:0003824);; molecular function: binding (GO:0005488)
Solanum_melongena_newGene_1977	--	0.672694	85.5	0.591011	77	0.754378	94	3.16167	412	2.24992	283	4.33735	529	0.000964699	1.23236	up	[T]	Signal transduction mechanisms	Molecular Function: phosphoprotein phosphatase activity (GO:0004721);; Biological Process: protein dephosphorylation (GO:0006470);; Biological Process: brassinosteroid mediated signaling pathway (GO:0009742);; Molecular Function: metal ion binding (GO:0046872);;	--	--	[R]	General function prediction only	Calcineurin-like phosphoesterase;; Galactose oxidase, central domain;; Galactose oxidase, central domain;; Kelch motif;; Kelch motif;; Kelch motif;; Kelch motif;; Serine-threonine protein phosphatase N-terminal domain	Serine/threonine-protein phosphatase BSL1 OS=Arabidopsis thaliana OX=3702 GN=BSL1 PE=1 SV=2	T	Signal transduction mechanisms	serine/threonine-protein phosphatase BSL1 [Solanum tuberosum]	biological process: metabolic process (GO:0008152);; biological process: cellular process (GO:0009987);; molecular function: catalytic activity (GO:0003824);; biological process: signaling (GO:0023052);; biological process: single-organism process (GO:0044699);; biological process: response to stimulus (GO:0050896);; biological process: biological regulation (GO:0065007);; molecular function: bin…
gene:Sme2.5_01696.1_g00007	--	0.29368	26	0.42444	38	0.16292	14	2.21617	183	2.74964	223	3.90681	309	0.0018333	1.92869	up	[E]	Amino acid transport and metabolism	--	--	--	[E]	Amino acid transport and metabolism	Amino acid permease;; Amino acid permease;; C-terminus of AA_permease	Cationic amino acid transporter 7, chloroplastic (Precursor) GN=CAT7 OS=Arabidopsis thaliana (Mouse-ear cress) PE=3 SV=1	E	Amino acid transport and metabolism	PREDICTED: cationic amino acid transporter 7, chloroplastic [Solanum lycopersicum]	--
gene:Sme2.5_06726.1_g00004	--	66.336	1332	61.138	1298	71.5339	1366	42.0472	924	41.6127	893	47.7509	995	0.000293936	-1.37395	down	--	--	Molecular Function: transferase activity, transferring phosphorus-containing groups (GO:0016772);;	--	--	[R]	General function prediction only	Reverse transcriptase (RNA-dependent DNA polymerase)	--	R	General function prediction only	PREDICTED: uncharacterized protein LOC104229636 [Nicotiana sylvestris]	molecular function: catalytic activity (GO:0003824)
gene:Sme2.5_00047.1_g00028	--	0.337533	25	0.173525	16	0.50154	34	1.83615	136	1.26907	96	4.01234	280	0.00439152	1.6019	up	--	--	Molecular Function: protein dimerization activity (GO:0046983);;	--	--	--	--	bHLH-MYC and R2R3-MYB transcription factors N-terminal;; Helix-loop-helix DNA-binding domain	Transcription factor bHLH13 GN=F6F3.7 OS=Arabidopsis thaliana (Mouse-ear cress) PE=2 SV=1	K	Transcription	PREDICTED: transcription factor bHLH13-like [Solanum lycopersicum]	molecular function: binding (GO:0005488)
gene:Sme2.5_04778.1_g00005	--	3.38072	281.5	3.68493	310	3.07651	253	26.5339	2236	27.9033	2297	25.8166	2073	2.56086e-05	1.92976	up	--	--	Molecular Function: transporter activity (GO:0005215);; Biological Process: transport (GO:0006810);; Cellular Component: membrane (GO:0016020);;	K14638|0|sot:102580089|K14638 solute carrier family 15 (peptide/histidine transporter), member 3/4 | (RefSeq) protein NRT1/ PTR FAMILY 6.4-like	--	[E]	Amino acid transport and metabolism	POT family	Protein NRT1/ PTR FAMILY 6.4 GN=MIL23.23 OS=Arabidopsis thaliana (Mouse-ear cress) PE=1 SV=1	P	Inorganic ion transport and metabolism	PREDICTED: nitrate transporter 1.3-like [Solanum tuberosum]	molecular function: transporter activity (GO:0005215);; biological process: localization (GO:0051179);; cellular component: membrane (GO:0016020)
Solanum_melongena_newGene_8088	--	751.133	22510	627.734	19118	874.532	25902	581.469	17735	576.441	17232	661.228	19284	0.00141364	-1.17557	down	--	--	--	--	--	--	--	--	--	--	--	--	--
gene:Sme2.5_04124.1_g00008	--	6.72193	277.5	3.67705	155	9.76681	400	35.3782	1335	26.7803	1016	67.9856	2507	0.00182384	1.47469	up	[R]	General function prediction only	Molecular Function: phosphomannomutase activity (GO:0004615);; Cellular Component: cytosol (GO:0005829);; Biological Process: gluconeogenesis (GO:0006094);; Biological Process: glycolytic process (GO:0006096);; Biological Process: water transport (GO:0006833);; Biological Process: hyperosmotic response (GO:0006972);; Biological Process: cytoskeleton organization (GO:0007010);; Biological Process:…	K17497|5.11054e-145|sot:102589310|K17497 phosphomannomutase [EC:5.4.2.8] | (RefSeq) phosphomannomutase	Fructose and mannose metabolism (ko00051);; Amino sugar and nucleotide sugar metabolism (ko00520)	[I]	Lipid transport and metabolism	Eukaryotic phosphomannomutase;; haloacid dehalogenase-like hydrolase	Phosphomannomutase OS=Solanum lycopersicum (Tomato) PE=2 SV=1	G	Carbohydrate transport and metabolism	PREDICTED: phosphomannomutase-like [Solanum tuberosum]	molecular function: catalytic activity (GO:0003824);; cellular component: cell (GO:0005623);; cellular component: cell part (GO:0044464);; biological process: metabolic process (GO:0008152);; biological process: single-organism process (GO:0044699);; biological process: cellular process (GO:0009987);; biological process: localization (GO:0051179);; biological process: response to stimulus (GO:005…
gene:Sme2.5_00661.1_g00010	--	0.327171	34.5	0.290894	31	0.363447	38	1.85346	197	1.29411	135	2.99012	304	0.000593299	1.52803	up	[R]	General function prediction only	Molecular Function: acid phosphatase activity (GO:0003993);; Molecular Function: metal ion binding (GO:0046872);;	--	--	[G]	Carbohydrate transport and metabolism	Iron/zinc purple acid phosphatase-like protein C;; Calcineurin-like phosphoesterase;; Calcineurin-like phosphoesterase superfamily domain	Probable inactive purple acid phosphatase 27 (Precursor) GN=PAP27 OS=Arabidopsis thaliana (Mouse-ear cress) PE=2 SV=1	G	Carbohydrate transport and metabolism	PREDICTED: probable inactive purple acid phosphatase 27-like [Solanum tuberosum]	biological process: metabolic process (GO:0008152);; biological process: cellular process (GO:0009987);; molecular function: catalytic activity (GO:0003824);; molecular function: binding (GO:0005488)
gene:Sme2.5_01200.1_g00011	--	16.3606	1813.5	12.4454	1405	20.2758	2222	127.785	14440	104.419	11566	202.577	21863	1.29685e-14	2.1186	up	[M]	Cell wall/membrane/envelope biogenesis	Biological Process: sucrose metabolic process (GO:0005985);; Biological Process: biosynthetic process (GO:0009058);; Molecular Function: sucrose synthase activity (GO:0016157);;	K00695|0|sot:102577594|K00695 sucrose synthase [EC:2.4.1.13] | (RefSeq) SS16, sus4; Sucrose synthase	Starch and sucrose metabolism (ko00500)	[M]	Cell wall/membrane/envelope biogenesis	Sucrose synthase;; Glycosyl transferases group 1;; Glycosyl transferases group 1	Sucrose synthase OS=Solanum tuberosum (Potato) PE=1 SV=1	M	Cell wall/membrane/envelope biogenesis	PREDICTED: uncharacterized LOC102577594 [Solanum tuberosum]	biological process: metabolic process (GO:0008152);; biological process: cellular process (GO:0009987);; biological process: single-organism process (GO:0044699);; molecular function: catalytic activity (GO:0003824)
gene:Sme2.5_03322.1_g00003	--	2.18649	169.5	1.72526	136	2.64772	203	11.1356	878	9.11596	704	23.2655	1752	5.98574e-06	1.63099	up	[R]	General function prediction only	--	--	--	[R]	General function prediction only	Alpha/beta hydrolase family;; Alpha/beta hydrolase family;; alpha/beta hydrolase fold	Pheophytinase, chloroplastic (Precursor) GN=MAC12.25 OS=Arabidopsis thaliana (Mouse-ear cress) PE=1 SV=1	R	General function prediction only	PREDICTED: uncharacterized protein LOC102596969 [Solanum tuberosum]	--
gene:Sme2.5_02330.1_g00001	--	5.97164	537.5	4.03602	375	7.90726	700	28.3105	2518	24.9051	2184	52.2266	4371	2.55376e-05	1.47086	up	[S]	Function unknown	Cellular Component: chromoplast (GO:0009509);; Cellular Component: chloroplast thylakoid (GO:0009534);; Biological Process: response to herbicide (GO:0009635);; Cellular Component: chloroplast envelope (GO:0009941);; Biological Process: regulation of proton transport (GO:0010155);; Biological Process: carotenoid biosynthetic process (GO:0016117);; Biological Process: carotene biosynthetic process…	K02293|0|sot:102577582|K02293 15-cis-phytoene desaturase [EC:1.3.5.5] | (RefSeq) PDS; phytoene dehydrogenase, chloroplastic/chromoplastic	Carotenoid biosynthesis (ko00906)	[Q]	Secondary metabolites biosynthesis, transport and catabolism	Flavin containing amine oxidoreductase;; NAD(P)-binding Rossmann-like domain;; FAD dependent oxidoreductase;; Pyridine nucleotide-disulphide oxidoreductase;; Pyridine nucleotide-disulphide oxidoreductase;; Flavin containing amine oxidoreductase	Phytoene dehydrogenase, chloroplastic/chromoplastic (Precursor) GN=PDS OS=Solanum lycopersicum (Tomato) PE=2 SV=1	H	Coenzyme transport and metabolism	PREDICTED: phytoene dehydrogenase, chloroplastic/chromoplastic [Solanum tuberosum]	cellular component: cell (GO:0005623);; cellular component: organelle (GO:0043226);; cellular component: cell part (GO:0044464);; cellular component: organelle part (GO:0044422);; biological process: response to stimulus (GO:0050896);; biological process: biological regulation (GO:0065007);; biological process: metabolic process (GO:0008152);; biological process: cellular process (GO:0009987);; b…
gene:Sme2.5_00230.1_g00004	--	0.088073	7	0.119228	9	0.056918	5	0.661976	49	0.618271	45	1.97973	114	0.00814052	1.89182	up	--	--	Molecular Function: binding (GO:0005488);;	K19041|0|sly:101256794|K19041 E3 ubiquitin-protein ligase RNF38/44 [EC:2.3.2.27] | (RefSeq) putative RING-H2 finger protein ATL21A	--	--	--	Ring finger domain;; RING-H2 zinc finger;; Zinc finger, C3HC4 type (RING finger);; Zinc finger, C3HC4 type (RING finger);; Zinc finger, C3HC4 type (RING finger);; Anaphase-promoting complex subunit 11 RING-H2 finger	Putative RING-H2 finger protein ATL21A (Precursor) GN=ATL21A OS=Arabidopsis thaliana (Mouse-ear cress) PE=3 SV=1	O	Posttranslational modification, protein turnover, chaperones	PREDICTED: putative RING-H2 finger protein ATL21A [Solanum lycopersicum]	molecular function: binding (GO:0005488)
gene:Sme2.5_03582.1_g00004	--	0.85685	48.5	0.713254	41	1.00045	56	5.49908	312	3.66252	204	10.8795	590	5.64505e-05	1.78381	up	--	--	Biological Process: intracellular transport (GO:0046907);;	K15306|4.43398e-88|sot:102600448|K15306 Ran-binding protein 1 | (RefSeq) ran-binding protein 1 homolog a	--	[U]	Intracellular trafficking, secretion, and vesicular transport	RanBP1 domain	Ran-binding protein 1 homolog c GN=MZN1.4 OS=Arabidopsis thaliana (Mouse-ear cress) PE=2 SV=1	U	Intracellular trafficking, secretion, and vesicular transport	PREDICTED: ran-binding protein 1 homolog a-like [Solanum tuberosum]	biological process: localization (GO:0051179)
gene:Sme2.5_01704.1_g00007	--	1.35342	104.5	1.22134	92	1.4855	117	5.0019	420	5.42891	418	10.2153	763	0.00011824	1.31927	up	[Q]	Secondary metabolites biosynthesis, transport and catabolism	--	K00477|0|sly:101249915|K00477 phytanoyl-CoA hydroxylase [EC:1.14.11.18] | (RefSeq) phytanoyl-CoA dioxygenase	Peroxisome (ko04146)	[I]	Lipid transport and metabolism	Phytanoyl-CoA dioxygenase (PhyH)	Phytanoyl-CoA dioxygenase GN=PAHX OS=Arabidopsis thaliana (Mouse-ear cress) PE=2 SV=2	I	Lipid transport and metabolism	PREDICTED: phytanoyl-CoA dioxygenase isoform X1 [Nicotiana sylvestris]	--
gene:Sme2.5_00161.1_g00012	--	0.029765	3.5	0.019653	3	0.039877	4	0.584528	60	0.567634	58	0.843399	83	8.20523e-05	2.75283	up	--	--	--	--	--	[U]	Intracellular trafficking, secretion, and vesicular transport	EXS family;; SPX domain	Phosphate transporter PHO1 homolog 3 OS=Arabidopsis thaliana (Mouse-ear cress) PE=2 SV=2	P	Inorganic ion transport and metabolism	PREDICTED: phosphate transporter PHO1 homolog 3-like isoform X1 [Solanum tuberosum]	--
gene:Sme2.5_16791.1_g00001	--	2.04071	144	1.09063	80	2.99079	208	0.333574	26	0.213389	16	0.110114	10	7.8537e-07	-3.29282	down	--	--	--	--	--	[T]	Signal transduction mechanisms	NB-ARC domain;; Leucine Rich repeats (2 copies);; Leucine rich repeat;; Leucine rich repeat	Putative late blight resistance protein homolog R1A-4 GN=R1A-4 OS=Solanum demissum (Wild potato) PE=5 SV=2	T	Signal transduction mechanisms	PREDICTED: putative late blight resistance protein homolog R1A-3 [Solanum lycopersicum]	--
gene:Sme2.5_01897.1_g00006	--	1.29915	164	1.33953	161	1.25877	167	7.24753	704	7.49079	614	13.5209	1068	7.67882e-05	1.25411	up	[G]	Carbohydrate transport and metabolism	Molecular Function: uridine kinase activity (GO:0004849);; Molecular Function: ATP binding (GO:0005524);; Biological Process: phosphorylation (GO:0016310);; Molecular Function: phosphotransferase activity, alcohol group as acceptor (GO:0016773);; Biological Process: UMP salvage (GO:0044206);; Biological Process: CTP salvage (GO:0044211);;	K00876|0|sly:101244205|K00876 uridine kinase [EC:2.7.1.48] | (RefSeq) uridine kinase-like protein 3	Pyrimidine metabolism (ko00240)	[TZ]	Signal transduction mechanisms;; Cytoskeleton	Fructose-bisphosphate aldolase class-I;; Uracil phosphoribosyltransferase;; Phosphoribulokinase / Uridine kinase family;; AAA domain;; Dephospho-CoA kinase	Putative uracil phosphoribosyltransferase GN=UKL3 OS=Arabidopsis thaliana (Mouse-ear cress) PE=2 SV=1	F	Nucleotide transport and metabolism	Uridine kinase-like protein 4 [Glycine soja]	biological process: metabolic process (GO:0008152);; biological process: cellular process (GO:0009987);; biological process: single-organism process (GO:0044699);; molecular function: catalytic activity (GO:0003824);; molecular function: binding (GO:0005488)
gene:Sme2.5_01425.1_g00009	--	1.57032	149.5	2.28337	227	0.857273	72	0.202284	9	0.53425	46	1.37134	88	0.00719201	-2.21928	down	--	--	--	--	--	--	--	--	--	R	General function prediction only	PREDICTED: protein FAR1-RELATED SEQUENCE 4-like [Nicotiana sylvestris]	--
gene:Sme2.5_09639.1_g00001	--	1.04431	45	0.780357	34	1.30827	56	4.73259	206	3.19464	136	9.36933	389	0.00716328	1.32419	up	[E]	Amino acid transport and metabolism	Molecular Function: nucleotide binding (GO:0000166);; Molecular Function: catalytic activity (GO:0003824);; Molecular Function: structural constituent of eye lens (GO:0005212);; Biological Process: metabolic process (GO:0008152);; Cellular Component: chloroplast (GO:0009507);; Biological Process: systemic acquired resistance (GO:0009627);; Biological Process: response to endoplasmic reticulum str…	--	--	[E]	Amino acid transport and metabolism	Ornithine cyclodeaminase/mu-crystallin family;; Shikimate / quinate 5-dehydrogenase	--	E	Amino acid transport and metabolism	PREDICTED: uncharacterized protein P11E10.01-like [Solanum tuberosum]	molecular function: binding (GO:0005488);; molecular function: catalytic activity (GO:0003824);; molecular function: structural molecule activity (GO:0005198);; biological process: metabolic process (GO:0008152);; cellular component: cell (GO:0005623);; cellular component: organelle (GO:0043226);; cellular component: cell part (GO:0044464);; biological process: immune system process (GO:0002376);…
Solanum_melongena_newGene_2670	--	1.67275	39.5	1.75903	42	1.58647	37	0	0	0	0	0	0	2.53288e-10	-5.27734	down	[T]	Signal transduction mechanisms	Molecular Function: protein serine/threonine kinase activity (GO:0004674);; Molecular Function: calcium ion binding (GO:0005509);; Molecular Function: ATP binding (GO:0005524);; Cellular Component: plasma membrane (GO:0005886);; Biological Process: protein phosphorylation (GO:0006468);; Biological Process: cell surface receptor signaling pathway (GO:0007166);; Cellular Component: integral compone…	K04733|2.91184e-75|spen:107024214|K04733 interleukin-1 receptor-associated kinase 4 [EC:2.7.11.1] | (RefSeq) wall-associated receptor kinase-like 1	--	--	--	Protein tyrosine kinase;; Protein kinase domain	Putative wall-associated receptor kinase-like 11 OS=Arabidopsis thaliana OX=3702 GN=WAKL11 PE=3 SV=2	T	Signal transduction mechanisms	PREDICTED: wall-associated receptor kinase 2-like isoform X2 [Solanum lycopersicum]	biological process: metabolic process (GO:0008152);; biological process: cellular process (GO:0009987);; molecular function: catalytic activity (GO:0003824);; molecular function: binding (GO:0005488);; cellular component: cell (GO:0005623);; cellular component: membrane (GO:0016020);; cellular component: cell part (GO:0044464);; biological process: signaling (GO:0023052);; biological process: sin…
gene:Sme2.5_00009.1_g00020	--	5.23577	339	6.01711	364	4.45443	314	3.27111	241	3.82647	270	3.96632	279	0.00746171	-1.22728	down	--	--	Biological Process: amino acid transmembrane transport (GO:0003333);; Cellular Component: plasma membrane (GO:0005886);; Molecular Function: amino acid transmembrane transporter activity (GO:0015171);; Biological Process: proline transport (GO:0015824);; Cellular Component: integral component of membrane (GO:0016021);;	--	--	[E]	Amino acid transport and metabolism	Transmembrane amino acid transporter protein	Probable GABA transporter 2 GN=At5g41800 OS=Arabidopsis thaliana (Mouse-ear cress) PE=1 SV=1	E	Amino acid transport and metabolism	PREDICTED: probable GABA transporter 2 [Solanum lycopersicum]	biological process: single-organism process (GO:0044699);; biological process: localization (GO:0051179);; cellular component: cell (GO:0005623);; cellular component: membrane (GO:0016020);; cellular component: cell part (GO:0044464);; molecular function: transporter activity (GO:0005215);; cellular component: membrane part (GO:0044425)
gene:Sme2.5_00030.1_g00024	--	1.50234	94.5	1.25077	80	1.75391	109	7.53416	480	6.49906	406	13.9831	851	4.41292e-06	1.56237	up	[R]	General function prediction only	Biological Process: metabolic process (GO:0008152);; Molecular Function: hippurate hydrolase activity (GO:0047980);;	K14664|0|sot:102604725|K14664 IAA-amino acid hydrolase [EC:3.5.1.-] | (RefSeq) IAA-amino acid hydrolase ILR1-like 5	--	--	--	Peptidase family M20/M25/M40;; Peptidase dimerisation domain	IAA-amino acid hydrolase ILR1-like 5 (Precursor) GN=OSJNBa0019D11.19 OS=Oryza sativa subsp. japonica (Rice) PE=2 SV=1	E	Amino acid transport and metabolism	PREDICTED: IAA-amino acid hydrolase ILR1-like 5-like [Solanum tuberosum]	biological process: metabolic process (GO:0008152);; molecular function: catalytic activity (GO:0003824)
gene:Sme2.5_02268.1_g00008	--	44.2783	1272.5	35.9508	1024	52.6057	1521	25.6344	803	28.2265	836	33.646	1052	5.70041e-05	-1.37649	down	[OC]	Posttranslational modification, protein turnover, chaperones;; Energy production and conversion	Biological Process: glycerol ether metabolic process (GO:0006662);; Molecular Function: electron carrier activity (GO:0009055);; Cellular Component: chloroplast stroma (GO:0009570);; Molecular Function: protein disulfide oxidoreductase activity (GO:0015035);; Biological Process: cell redox homeostasis (GO:0045454);;	--	--	[O]	Posttranslational modification, protein turnover, chaperones	Thioredoxin	Thioredoxin-like 3-1, chloroplastic (Precursor) GN=WCRKC1 OS=Arabidopsis thaliana (Mouse-ear cress) PE=2 SV=3	O	Posttranslational modification, protein turnover, chaperones	PREDICTED: thioredoxin-like 3-1, chloroplastic-like [Solanum tuberosum]	biological process: metabolic process (GO:0008152);; biological process: single-organism process (GO:0044699);; molecular function: electron carrier activity (GO:0009055);; cellular component: cell (GO:0005623);; cellular component: organelle (GO:0043226);; cellular component: organelle part (GO:0044422);; cellular component: cell part (GO:0044464);; molecular function: catalytic activity (GO:000…
gene:Sme2.5_03387.1_g00005	--	0.165908	2	0	0	0.331816	4	2.77032	85	1.19442	39	3.75618	133	2.41267e-05	3.32683	up	--	--	--	--	--	--	--	B3 DNA binding domain	B3 domain-containing protein REM10 GN=REM10 OS=Arabidopsis thaliana (Mouse-ear cress) PE=2 SV=1	K	Transcription	PREDICTED: B3 domain-containing protein REM9-like [Solanum tuberosum]	--
Solanum_melongena_newGene_741	--	1.51183	167.5	1.22303	135	1.80063	200	2.156	141	0.954857	94	2.56995	136	0.00407571	-1.28883	down	--	--	--	--	--	--	--	--	--	S	Function unknown	hypothetical protein CQW23_29443 [Capsicum baccatum]	--
Solanum_melongena_newGene_7108	--	334.042	8584	351.195	9290	316.888	7878	200.437	5117	208.184	5442	157.602	3900	0.00211881	-1.58974	down	--	--	--	--	--	--	--	Peptidase inhibitor I9	Subtilisin-like protease SBT3.6 OS=Arabidopsis thaliana OX=3702 GN=SBT3.6 PE=2 SV=1	O	Posttranslational modification, protein turnover, chaperones	PREDICTED: subtilisin-like protease SBT3.3 [Solanum tuberosum]	--
gene:Sme2.5_24344.1_g00001	--	0	0	0	0	0	0	7.24905	385	9.2638	410	10.2607	654	5.05721e-23	6.80481	up	--	--	Cellular Component: integral component of membrane (GO:0016021);;	--	--	--	--	Sulfite exporter TauE/SafE	--	S	Function unknown	PREDICTED: uncharacterized protein LOC101258883 [Solanum lycopersicum]	cellular component: membrane (GO:0016020);; cellular component: membrane part (GO:0044425)
gene:Sme2.5_00006.1_g00008	--	6.55656	928	7.50031	1129	5.61282	727	4.56337	608	5.36148	649	5.9534	768	0.00422989	-1.34891	down	--	--	--	K08066|2.04206e-53|sot:102605893|K08066 nuclear transcription factor Y, gamma | (RefSeq) nuclear transcription factor Y subunit gamma-like	--	[K]	Transcription	Histone-like transcription factor (CBF/NF-Y) and archaeal histone;; Core histone H2A/H2B/H3/H4	Nuclear transcription factor Y subunit C-4 GN=NFYC4 OS=Arabidopsis thaliana (Mouse-ear cress) PE=2 SV=1	K	Transcription	PREDICTED: nuclear transcription factor Y subunit gamma-like isoform X11 [Nicotiana tomentosiformis]	--
gene:Sme2.5_04464.1_g00008	--	0.015313	2.5	0.030626	5	0	0	0.863807	82	0.870834	81	1.21159	113	1.51417e-05	3.25932	up	[RTKL]	General function prediction only;; Signal transduction mechanisms;; Transcription;; Replication, recombination and repair	Molecular Function: protein kinase activity (GO:0004672);; Biological Process: cellular process (GO:0009987);;	--	--	--	--	Di-glucose binding within endoplasmic reticulum;; Protein kinase domain;; Protein tyrosine kinase;; Leucine rich repeat;; Leucine Rich repeats (2 copies);; Leucine Rich Repeat;; Leucine Rich repeat;; Carbohydrate-binding protein of the ER	Probable LRR receptor-like serine/threonine-protein kinase At1g56130 (Precursor) GN=At1g56130 OS=Arabidopsis thaliana (Mouse-ear cress) PE=2 SV=2	T	Signal transduction mechanisms	PREDICTED: probable LRR receptor-like serine/threonine-protein kinase At1g56140 isoform X1 [Solanum lycopersicum]	biological process: metabolic process (GO:0008152);; biological process: cellular process (GO:0009987);; molecular function: catalytic activity (GO:0003824)
gene:Sme2.5_02750.1_g00008	--	2227.8	64394.5	2280.84	66796	2174.75	61993	1412.72	41470	1576.33	45351	1306.03	36657	0.00244362	-1.44297	down	--	--	--	--	--	--	--	Plant invertase/pectin methylesterase inhibitor	--	--	--	PREDICTED: uncharacterized protein LOC104226288 [Nicotiana sylvestris]	--
gene:Sme2.5_00058.1_g00005	--	0.370064	51.5	0.041888	6	0.698239	97	9.58236	1330	8.17613	981	19.6943	2565	1.07719e-05	3.26604	up	--	--	--	--	--	--	--	Plant phosphoribosyltransferase C-terminal;; C2 domain;; Integral peroxisomal membrane peroxin	C2 and GRAM domain-containing protein At1g03370 GN=At1g03370 OS=Arabidopsis thaliana (Mouse-ear cress) PE=2 SV=4	R	General function prediction only	PREDICTED: multiple C2 and transmembrane domain-containing protein 1 [Solanum lycopersicum]	--
gene:Sme2.5_15649.1_g00005	--	71.5987	1920	65.0059	1768	78.1915	2072	56.6012	1547	53.4273	1441	58.6588	1517	0.00246741	-1.20676	down	--	--	--	--	--	--	--	--	--	--	--	PREDICTED: uncharacterized protein LOC102585716 isoform X2 [Solanum tuberosum]	--
gene:Sme2.5_07789.1_g00007	--	0.359725	48	0.32136	39	0.39809	57	2.32654	185	2.1195	175	4.12216	318	0.00426136	1.19991	up	--	--	Molecular Function: catalytic activity (GO:0003824);;	--	--	--	--	Alkaline and neutral invertase	Alkaline/neutral invertase E, chloroplastic {ECO:0000305} (Precursor) OS=Arabidopsis thaliana (Mouse-ear cress) PE=1 SV=1	S	Function unknown	PREDICTED: alkaline/neutral invertase CINV1-like [Solanum lycopersicum]	molecular function: catalytic activity (GO:0003824)
gene:Sme2.5_02342.1_g00001	--	0	0	0	0	0	0	0.418134	38	0.485466	41	0.995413	83	4.08942e-06	4.00979	up	--	--	--	K17964|8.87657e-97|sot:102599065|K17964 leucine-rich PPR motif-containing protein, mitochondrial | (RefSeq) uncharacterized LOC102599065	--	--	--	--	--	S	Function unknown	PREDICTED: uncharacterized protein LOC102599065 isoform X1 [Solanum tuberosum]	--
gene:Sme2.5_02344.1_g00010	--	4.61755	487.5	2.99148	316	6.24361	659	34.8519	4024	28.3955	3067	50.6605	5633	7.60048e-09	2.09449	up	[T]	Signal transduction mechanisms	Molecular Function: phosphorelay sensor kinase activity (GO:0000155);; Molecular Function: phosphorelay response regulator activity (GO:0000156);; Molecular Function: ATP binding (GO:0005524);; Cellular Component: endoplasmic reticulum membrane (GO:0005789);; Biological Process: regulation of transcription, DNA-templated (GO:0006355);; Biological Process: ethylene-activated signaling pathway (GO:…	K14509|0|sot:102591913|K14509 ethylene receptor [EC:2.7.13.-] | (RefSeq) etr-p; ethylene receptor 2-like	Plant hormone signal transduction (ko04075)	[T]	Signal transduction mechanisms	Response regulator receiver domain;; GAF domain;; His Kinase A (phospho-acceptor) domain;; Histidine kinase-, DNA gyrase B-, and HSP90-like ATPase	Ethylene receptor 2 GN=ETR2 OS=Arabidopsis thaliana (Mouse-ear cress) PE=1 SV=2	T	Signal transduction mechanisms	PREDICTED: ethylene receptor 2-like [Solanum tuberosum]	biological process: metabolic process (GO:0008152);; biological process: cellular process (GO:0009987);; biological process: signaling (GO:0023052);; biological process: single-organism process (GO:0044699);; biological process: response to stimulus (GO:0050896);; biological process: biological regulation (GO:0065007);; molecular function: catalytic activity (GO:0003824);; molecular function: sig…
gene:Sme2.5_18826.1_g00001	--	2.73845	156.5	2.46418	143	3.01272	170	1.65647	97	2.18488	125	2.08848	116	0.00945061	-1.28702	down	--	--	--	--	--	--	--	--	F-box/kelch-repeat protein At3g06240 GN=At3g06240 OS=Arabidopsis thaliana (Mouse-ear cress) PE=2 SV=1	R	General function prediction only	PREDICTED: F-box/kelch-repeat protein At3g23880-like [Solanum tuberosum]	--
gene:Sme2.5_00432.1_g00005	--	0.0613595	3.5	0.122719	7	0	0	0.746014	47	1.21182	74	1.79569	92	0.00665963	2.3773	up	--	--	--	--	--	--	--	--	--	S	Function unknown	PREDICTED: myosin-9-like isoform X2 [Solanum tuberosum]	--
Solanum_melongena_newGene_4818	--	0.858485	51.5	0.436551	30	1.28042	73	4.19114	264	2.59472	159	8.17317	467	0.0090803	1.4112	up	--	--	--	--	--	--	--	Variant SH3 domain;; SH3 domain;; Variant SH3 domain	SH3 domain-containing protein 3 OS=Arabidopsis thaliana OX=3702 GN=SH3P3 PE=1 SV=1	S	Function unknown	PREDICTED: SH3 domain-containing protein 3 [Solanum pennellii]	--
gene:Sme2.5_00256.1_g00001	--	2.33346	137	1.97059	118	2.69633	156	18.9206	1080	13.1619	744	27.3174	1498	2.25019e-10	1.97255	up	[CR]	Energy production and conversion;; General function prediction only	Molecular Function: copper ion binding (GO:0005507);; Molecular Function: ATP binding (GO:0005524);; Cellular Component: nucleus (GO:0005634);; Molecular Function: zinc ion binding (GO:0008270);; Cellular Component: chloroplast (GO:0009507);; Molecular Function: transferase activity, transferring acyl groups other than amino-acyl groups (GO:0016747);; Molecular Function: trans-2-enoyl-CoA reducta…	K07512|1.27233e-141|sly:101253659|K07512 mitochondrial trans-2-enoyl-CoA reductase [EC:1.3.1.38] | (RefSeq) probable trans-2-enoyl-CoA reductase, mitochondrial	Fatty acid elongation (ko00062);; Fatty acid metabolism (ko01212)	[KC]	Transcription;; Energy production and conversion	Alcohol dehydrogenase GroES-like domain	Probable trans-2-enoyl-CoA reductase, mitochondrial (Precursor) GN=At3g45770 OS=Arabidopsis thaliana (Mouse-ear cress) PE=2 SV=1	Q	Secondary metabolites biosynthesis, transport and catabolism	PREDICTED: probable trans-2-enoyl-CoA reductase, mitochondrial [Solanum lycopersicum]	molecular function: binding (GO:0005488);; cellular component: cell (GO:0005623);; cellular component: organelle (GO:0043226);; cellular component: cell part (GO:0044464);; molecular function: catalytic activity (GO:0003824);; biological process: metabolic process (GO:0008152);; biological process: single-organism process (GO:0044699)
gene:Sme2.5_00737.1_g00009	--	2.18731	163	0.74456	65	3.63006	261	13.0448	913	15.2542	1014	24.1209	1935	0.00114993	1.86296	up	[G]	Carbohydrate transport and metabolism	Cellular Component: membrane (GO:0016020);; Molecular Function: lyase activity (GO:0016829);;	K01728|0|sot:102605687|K01728 pectate lyase [EC:4.2.2.2] | (RefSeq) probable pectate lyase 8	Pentose and glucuronate interconversions (ko00040)	--	--	Pectate lyase;; Right handed beta helix region	Probable pectate lyase 15 (Precursor) GN=At4g13710 OS=Arabidopsis thaliana (Mouse-ear cress) PE=2 SV=1	R	General function prediction only	PREDICTED: probable pectate lyase 15-like [Solanum tuberosum]	cellular component: membrane (GO:0016020);; molecular function: catalytic activity (GO:0003824)
gene:Sme2.5_01584.1_g00010	--	0.471109	53.5	0.24489	30	0.697328	77	2.34107	281	1.56448	184	4.61765	527	0.00504732	1.50609	up	--	--	Molecular Function: protein serine/threonine kinase activity (GO:0004674);; Molecular Function: ATP binding (GO:0005524);; Biological Process: protein phosphorylation (GO:0006468);;	--	--	[T]	Signal transduction mechanisms	Ethylene-responsive protein kinase Le-CTR1	Serine/threonine-protein kinase EDR1 GN=F22O13.20 OS=Arabidopsis thaliana (Mouse-ear cress) PE=1 SV=1	T	Signal transduction mechanisms	PREDICTED: serine/threonine-protein kinase EDR1-like [Solanum lycopersicum]	biological process: metabolic process (GO:0008152);; biological process: cellular process (GO:0009987);; molecular function: catalytic activity (GO:0003824);; molecular function: binding (GO:0005488)
gene:Sme2.5_00294.1_g00004	--	4.09233	374.5	3.79596	346	4.3887	403	4.32956	319	2.73994	244	5.09819	412	0.000476661	-1.14027	down	[Z]	Cytoskeleton	Molecular Function: nucleotide binding (GO:0000166);; Cellular Component: microtubule cytoskeleton (GO:0015630);; Cellular Component: protein complex (GO:0043234);; Cellular Component: cytoskeletal part (GO:0044430);; Biological Process: single-organism cellular process (GO:0044763);;	K10403|0|sot:102604670|K10403 kinesin family member 22 | (RefSeq) kinesin-like protein KIF22	--	[Z]	Cytoskeleton	Kinesin motor domain;; Helix-hairpin-helix motif	Kinesin-like protein FLA10 GN=FLA10 OS=Chlamydomonas reinhardtii (Chlamydomonas smithii) PE=1 SV=1	Z	Cytoskeleton	PREDICTED: kinesin-like protein KIF22-like [Solanum tuberosum]	molecular function: binding (GO:0005488);; cellular component: cell (GO:0005623);; cellular component: organelle (GO:0043226);; cellular component: cell part (GO:0044464);; cellular component: macromolecular complex (GO:0032991);; cellular component: organelle part (GO:0044422);; biological process: cellular process (GO:0009987);; biological process: single-organism process (GO:0044699)
gene:Sme2.5_01997.1_g00009	--	0.43046	19	0.650528	29	0.210392	9	4.88199	216	3.65204	134	5.89319	249	0.00173	2.04987	up	[R]	General function prediction only	--	K13566|6.84675e-142|sot:102578791|K13566 omega-amidase [EC:3.5.1.3] | (RefSeq) omega-amidase, chloroplastic-like	Alanine, aspartate and glutamate metabolism (ko00250)	[E]	Amino acid transport and metabolism	Carbon-nitrogen hydrolase;; Retrotransposon gag protein	Omega-amidase,chloroplastic (Precursor) GN=NLP3 OS=Arabidopsis thaliana (Mouse-ear cress) PE=1 SV=1	E	Amino acid transport and metabolism	PREDICTED: omega-amidase,chloroplastic isoform X2 [Nicotiana sylvestris]	--
gene:Sme2.5_00033.1_g00021	--	0.696229	46	0.339158	23	1.0533	69	3.25554	220	3.35203	222	7.57948	489	0.00303228	1.63517	up	[E]	Amino acid transport and metabolism	Biological Process: amino acid transmembrane transport (GO:0003333);; Molecular Function: amino acid transmembrane transporter activity (GO:0015171);; Cellular Component: integral component of membrane (GO:0016021);;	K14209|0|sly:101261384|K14209 solute carrier family 36 (proton-coupled amino acid transporter) | (RefSeq) amino acid transporter ANTL1-like	--	[E]	Amino acid transport and metabolism	Transmembrane amino acid transporter protein	Lysine histidine transporter-like 3 GN=At1g61270 OS=Arabidopsis thaliana (Mouse-ear cress) PE=3 SV=2	E	Amino acid transport and metabolism	PREDICTED: proton-coupled amino acid transporter 3-like [Solanum lycopersicum]	biological process: single-organism process (GO:0044699);; biological process: localization (GO:0051179);; molecular function: transporter activity (GO:0005215);; cellular component: membrane (GO:0016020);; cellular component: membrane part (GO:0044425)
gene:Sme2.5_00216.1_g00018	--	1.4649	140.5	1.02105	100	1.90875	181	6.30984	619	4.75417	457	15.4799	1451	0.00199333	1.4507	up	--	--	Biological Process: carbohydrate metabolic process (GO:0005975);; Molecular Function: cellulase activity (GO:0008810);;	--	--	--	--	Glycosyl hydrolase family 9	Endoglucanase 25 GN=K2I5.8 OS=Arabidopsis thaliana (Mouse-ear cress) PE=1 SV=1	R	General function prediction only	endo-1,4-beta-glucanase [Solanum lycopersicum]	biological process: metabolic process (GO:0008152);; molecular function: catalytic activity (GO:0003824)
gene:Sme2.5_00002.1_g00025	--	0.422872	67	0.348124	56	0.497621	78	2.30459	364	1.96563	305	4.13251	623	4.9286e-06	1.62937	up	[T]	Signal transduction mechanisms	--	--	--	[U]	Intracellular trafficking, secretion, and vesicular transport	Endonuclease/Exonuclease/phosphatase family	Type II inositol 1,4,5-trisphosphate 5-phosphatase FRA3 GN=FRA3 OS=Arabidopsis thaliana (Mouse-ear cress) PE=1 SV=2	U	Intracellular trafficking, secretion, and vesicular transport	PREDICTED: type II inositol 1,4,5-trisphosphate 5-phosphatase FRA3-like isoform X1 [Solanum tuberosum]	--
gene:Sme2.5_00577.1_g00007	--	0.095216	9	0.085611	8	0.104821	10	0.583685	49	0.619639	48	2.23699	191	0.00895578	1.92262	up	[R]	General function prediction only	--	K20792|1.10582e-96|zma:100274696|K20792 N-alpha-acetyltransferase 15/16, NatA auxiliary subunit | (RefSeq) pco068905; uncharacterized LOC100274696	--	[B]	Chromatin structure and dynamics	TPR repeat;; Tetratricopeptide repeat;; Tetratricopeptide repeat;; Tetratricopeptide repeat;; Tetratricopeptide repeat;; Tetratricopeptide repeat;; Tetratricopeptide repeat;; Tetratricopeptide repeat	--	B	Chromatin structure and dynamics	uncharacterized protein LOC100274696 [Zea mays]	--
gene:Sme2.5_27818.1_g00001	--	0	0	0	0	0	0	1.62314	51	0.210862	7	3.02018	90	0.000855759	3.20448	up	--	--	Cellular Component: chromatin (GO:0000785);; Biological Process: cellular macromolecule metabolic process (GO:0044260);; Biological Process: nucleic acid metabolic process (GO:0090304);;	--	--	--	--	linker histone H1 and H5 family;; AT hook motif	HMG-Y-related protein A OS=Glycine max (Soybean) PE=2 SV=1	B	Chromatin structure and dynamics	PREDICTED: HMG-Y-related protein A-like [Solanum tuberosum]	cellular component: cell (GO:0005623);; cellular component: organelle (GO:0043226);; cellular component: organelle part (GO:0044422);; cellular component: cell part (GO:0044464);; biological process: metabolic process (GO:0008152);; biological process: cellular process (GO:0009987)
gene:Sme2.5_02550.1_g00007	--	0.669191	43	0.336657	22	1.00173	64	5.31946	348	6.12498	393	12.1999	763	1.60663e-06	2.3895	up	[R]	General function prediction only	Molecular Function: chitinase activity (GO:0004568);; Biological Process: carbohydrate metabolic process (GO:0005975);; Biological Process: chitin catabolic process (GO:0006032);; Biological Process: cell wall macromolecule catabolic process (GO:0016998);;	--	--	[R]	General function prediction only	Chitinase class I	Chitinase-like protein 1 (Precursor) GN=At1g05850 OS=Arabidopsis thaliana (Mouse-ear cress) PE=1 SV=1	R	General function prediction only	PREDICTED: chitinase-like protein 2-like [Solanum tuberosum]	molecular function: catalytic activity (GO:0003824);; biological process: metabolic process (GO:0008152);; biological process: cellular process (GO:0009987)
gene:Sme2.5_00993.1_g00011	--	1.62462	122	1.61647	124	1.63276	120	7.08387	530	6.63152	489	9.84975	672	0.00145603	1.20297	up	--	--	--	--	--	[O]	Posttranslational modification, protein turnover, chaperones	--	Ubiquitin carboxyl-terminal hydrolase 12 GN=UBP12 OS=Arabidopsis thaliana (Mouse-ear cress) PE=1 SV=2	S	Function unknown	PREDICTED: ubiquitin carboxyl-terminal hydrolase 12-like [Solanum tuberosum]	--
gene:Sme2.5_07915.1_g00002	--	2.83913	275	1.77007	175	3.90818	375	12.4533	1230	8.19593	794	23.7925	2247	0.00471358	1.29669	up	[O]	Posttranslational modification, protein turnover, chaperones	Biological Process: RNA splicing, via endonucleolytic cleavage and ligation (GO:0000394);; Molecular Function: serine-type endopeptidase activity (GO:0004252);; Cellular Component: extracellular region (GO:0005576);; Cellular Component: Golgi apparatus (GO:0005794);; Biological Process: proteolysis (GO:0006508);; Biological Process: methionine biosynthetic process (GO:0009086);; Cellular Componen…	--	--	--	--	Subtilase family;; Peptidase inhibitor I9;; PA domain	Subtilisin-like protease (Precursor) GN=At5g67360 OS=Arabidopsis thaliana (Mouse-ear cress) PE=1 SV=1	O	Posttranslational modification, protein turnover, chaperones	PREDICTED: subtilisin-like protease-like [Solanum tuberosum]	biological process: metabolic process (GO:0008152);; biological process: cellular process (GO:0009987);; molecular function: catalytic activity (GO:0003824);; cellular component: extracellular region (GO:0005576);; cellular component: cell (GO:0005623);; cellular component: organelle (GO:0043226);; cellular component: cell part (GO:0044464);; biological process: single-organism process (GO:004469…
gene:Sme2.5_20452.1_g00001	--	0	0	0	0	0	0	0.827912	69	0.649569	58	0.962672	68	3.77525e-07	4.30276	up	--	--	--	--	--	[R]	General function prediction only	Integrase core domain;; GAG-pre-integrase domain;; gag-polypeptide of LTR copia-type	Endonuclease OS=Nicotiana tabacum (Common tobacco) PE=2 SV=1	R	General function prediction only	PREDICTED: uncharacterized protein LOC101261123 [Solanum lycopersicum]	--
gene:Sme2.5_00192.1_g00003	--	0.175316	12.5	0.136756	10	0.213877	15	1.77886	121	1.76088	118	2.67366	174	8.35552e-06	2.30724	up	[O]	Posttranslational modification, protein turnover, chaperones	--	K10664|0|sot:102585676|K10664 E3 ubiquitin-protein ligase ATL6/9/15/31/42/55 [EC:2.3.2.27] | (RefSeq) E3 ubiquitin-protein ligase ATL6	--	[O]	Posttranslational modification, protein turnover, chaperones	Ring finger domain;; RING-H2 zinc finger;; zinc-RING finger domain;; Zinc finger, C3HC4 type (RING finger);; Zinc finger, C3HC4 type (RING finger);; Zinc finger, C3HC4 type (RING finger);; Anaphase-promoting complex subunit 11 RING-H2 finger	E3 ubiquitin-protein ligase ATL6 (Precursor) GN=ATL6 OS=Arabidopsis thaliana (Mouse-ear cress) PE=1 SV=2	O	Posttranslational modification, protein turnover, chaperones	PREDICTED: E3 ubiquitin-protein ligase ATL6-like [Solanum tuberosum]	--
gene:Sme2.5_02416.1_g00009	--	0.634912	69.5	0.621476	78	0.648347	61	0.339218	38	0.407288	39	0.708537	66	0.00732526	-1.4383	down	--	--	--	--	--	[R]	General function prediction only	PPR repeat family;; PPR repeat;; PPR repeat	Pentatricopeptide repeat-containing protein At1g55890, mitochondrial (Precursor) GN=At1g55890 OS=Arabidopsis thaliana (Mouse-ear cress) PE=2 SV=1	R	General function prediction only	PREDICTED: pentatricopeptide repeat-containing protein At1g55890, mitochondrial-like [Solanum tuberosum]	--
gene:Sme2.5_01556.1_g00002	--	0.83316	54.5	0.780512	52	0.885807	57	4.85031	318	2.89028	186	7.45293	468	0.00075037	1.47241	up	--	--	Molecular Function: alpha-galactosidase activity (GO:0004557);; Cellular Component: extracellular region (GO:0005576);; Cellular Component: vacuole (GO:0005773);; Biological Process: fatty acid beta-oxidation (GO:0006635);; Biological Process: lipid transport (GO:0006869);; Biological Process: intra-Golgi vesicle-mediated transport (GO:0006891);; Biological Process: oligosaccharide metabolic proc…	K07407|0|sly:101257269|K07407 alpha-galactosidase [EC:3.2.1.22] | (RefSeq) alpha-galactosidase 3	Galactose metabolism (ko00052);; Glycerolipid metabolism (ko00561);; Sphingolipid metabolism (ko00600);; Glycosphingolipid biosynthesis - globo series (ko00603)	[G]	Carbohydrate transport and metabolism	Melibiase	Alpha-galactosidase (Precursor) OS=Cyamopsis tetragonoloba (Guar) PE=1 SV=1	G	Carbohydrate transport and metabolism	PREDICTED: alpha-galactosidase [Solanum lycopersicum]	molecular function: catalytic activity (GO:0003824);; cellular component: extracellular region (GO:0005576);; cellular component: cell (GO:0005623);; cellular component: organelle (GO:0043226);; cellular component: cell part (GO:0044464);; biological process: metabolic process (GO:0008152);; biological process: cellular process (GO:0009987);; biological process: single-organism process (GO:004469…
gene:Sme2.5_05137.1_g00003	--	0.743013	36	0.515083	28	0.970944	44	3.67893	177	2.8334	143	9.84629	470	0.00193619	1.66288	up	[T]	Signal transduction mechanisms	Molecular Function: protein domain specific binding (GO:0019904);;	K06630|1.67e-174|sly:544114|K06630 14-3-3 protein epsilon | (RefSeq) tft8; 14-3-3 protein	--	[O]	Posttranslational modification, protein turnover, chaperones	14-3-3 protein	14-3-3 protein 8 GN=TFT8 OS=Solanum lycopersicum (Tomato) PE=2 SV=2	T	Signal transduction mechanisms	14-3-3 protein 8 [Solanum lycopersicum]	molecular function: binding (GO:0005488)
[truncated: 2,153 more rows]
